# Supplementary material for: Identification of single nucleotide polymorphisms (SNPs) associated with chronic graft-versus-host disease in patients undergoing allogeneic hematopoietic cell transplantation
Source: Support Care Cancer. 2023 Sep 21;31(10):587. doi: 10.1007/s00520-023-08044-3 (PMC10511391; doi:10.1007/s00520-023-08044-3)
Supplement: Supplementary file 1 — Supplementary file1 (CSV 82 KB) [file 520_2023_8044_MOESM1_ESM.csv]

#CHROM	POS	ID	REF	ALT	A1	FIRTH?	TEST	OBS_CT	OR	LOG(OR)_SE	L95	U95	Z_STAT	P	ERRCODE
10	69895687	.	G	A	G	N	ADD	25	0.0166667	1.5438	0.000808649	0.343508	-2.65211	0.00799896	.
14	59568122	.	G	C	G	N	ADD	25	0.0166667	1.5438	0.000808649	0.343508	-2.65211	0.00799896	.
16	88431813	.	C	T	C	N	ADD	25	0.0166667	1.5438	0.000808649	0.343508	-2.65211	0.00799896	.
20	872792	.	T	G	T	N	ADD	25	0.0166667	1.5438	0.000808649	0.343508	-2.65211	0.00799896	.
1	41510657	.	T	C	T	N	ADD	25	0.0166667	1.5438	0.000808649	0.343509	-2.65211	0.00799897	.
1	41518241	.	C	A	C	N	ADD	25	0.0166667	1.5438	0.000808649	0.343509	-2.65211	0.00799897	.
1	67329636	.	T	C	T	N	ADD	25	0.0166667	1.5438	0.000808649	0.343509	-2.65211	0.00799897	.
1	150558694	.	C	T	C	N	ADD	25	0.0166667	1.5438	0.000808649	0.343509	-2.65211	0.00799897	.
6	69049256	.	A	T	A	N	ADD	25	0.0166667	1.5438	0.000808649	0.343509	-2.65211	0.00799897	.
7	103240713	.	C	T	C	N	ADD	25	0.0166667	1.5438	0.000808649	0.343509	-2.65211	0.00799897	.
8	4788409	.	T	C	T	N	ADD	25	0.0166667	1.5438	0.000808649	0.343509	-2.65211	0.00799897	.
8	4788468	.	A	G	A	N	ADD	25	0.0166667	1.5438	0.000808649	0.343509	-2.65211	0.00799897	.
9	128740161	.	G	C	G	N	ADD	25	0.0166667	1.5438	0.000808649	0.343509	-2.65211	0.00799897	.
10	48943571	.	G	A	G	N	ADD	25	0.0166667	1.5438	0.000808649	0.343509	-2.65211	0.00799897	.
10	48946723	.	A	T	A	N	ADD	25	0.0166667	1.5438	0.000808649	0.343509	-2.65211	0.00799897	.
10	49323559	.	T	C	T	N	ADD	25	0.0166667	1.5438	0.000808649	0.343509	-2.65211	0.00799897	.
10	49324638	.	T	C	T	N	ADD	25	0.0166667	1.5438	0.000808649	0.343509	-2.65211	0.00799897	.
17	42490434	.	T	C	T	N	ADD	25	0.0166667	1.5438	0.000808649	0.343509	-2.65211	0.00799897	.
4	151291451	.	T	G	T	N	ADD	25	0.0166667	1.5438	0.000808649	0.343509	-2.65211	0.00799898	.
6	168078924	.	G	A	G	N	ADD	25	0.0166667	1.5438	0.000808649	0.343509	-2.65211	0.00799898	.
6	168079110	.	C	T	C	N	ADD	25	0.0166667	1.5438	0.000808649	0.343509	-2.65211	0.00799898	.
8	18575068	.	C	G	C	N	ADD	25	0.0166667	1.5438	0.000808649	0.343509	-2.65211	0.00799898	.
12	50683061	.	C	T	C	N	ADD	25	0.0166667	1.5438	0.000808649	0.343509	-2.65211	0.00799898	.
12	57511904	.	A	G	A	N	ADD	25	0.0166667	1.5438	0.000808649	0.343509	-2.65211	0.00799898	.
19	1917926	.	T	C	T	N	ADD	25	0.0166667	1.5438	0.00080865	0.343509	-2.65211	0.00799898	.
19	1918024	.	T	C	T	N	ADD	25	0.0166667	1.5438	0.00080865	0.343509	-2.65211	0.00799898	.
18	45727490	.	C	T	C	N	ADD	24	0.0175439	1.54466	0.000849788	0.362192	-2.61744	0.00885912	.
1	41512688	.	G	T	G	N	ADD	24	0.0175439	1.54466	0.000849788	0.362193	-2.61744	0.00885913	.
9	131523147	.	T	C	T	N	ADD	24	0.0175439	1.54466	0.000849788	0.362193	-2.61744	0.00885913	.
12	19253929	.	C	T	C	N	ADD	24	0.0175439	1.54466	0.000849788	0.362193	-2.61744	0.00885913	.
13	43859564	.	G	A	G	N	ADD	24	0.0175439	1.54466	0.000849788	0.362193	-2.61744	0.00885913	.
20	47089540	.	T	C	T	N	ADD	24	0.0175439	1.54466	0.000849788	0.362193	-2.61744	0.00885913	.
1	21884729	.	T	C	T	N	ADD	24	0.0175439	1.54466	0.000849789	0.362193	-2.61744	0.00885914	.
2	54813289	.	A	G	A	N	ADD	24	0.0175439	1.54466	0.000849789	0.362193	-2.61744	0.00885914	.
3	188484762	.	A	T	A	N	ADD	24	0.0175439	1.54466	0.000849789	0.362193	-2.61744	0.00885914	.
8	1952944	.	G	C	G	N	ADD	24	0.0175439	1.54466	0.000849789	0.362193	-2.61744	0.00885914	.
10	48778975	.	T	C	T	N	ADD	24	0.0175439	1.54466	0.000849789	0.362193	-2.61744	0.00885914	.
11	119639934	.	A	C	A	N	ADD	24	0.0175439	1.54466	0.000849789	0.362193	-2.61744	0.00885914	.
4	151283452	.	G	A	G	N	ADD	23	0.0185185	1.5456	0.000895337	0.383023	-2.58086	0.00985544	.
14	36875024	.	A	AG	A	N	ADD	23	0.0185185	1.5456	0.000895337	0.383023	-2.58086	0.00985544	.
14	36875070	.	C	T	C	N	ADD	23	0.0185185	1.5456	0.000895337	0.383023	-2.58086	0.00985544	.
20	18497226	.	T	A	T	N	ADD	23	0.0185185	1.5456	0.000895337	0.383024	-2.58086	0.00985546	.
14	76462429	.	A	G	A	Y	ADD	20	297.007	2.22873	3.76418	23434.9	2.55471	0.0106276	.
2	39225720	.	C	T	C	N	ADD	22	0.0196078	1.54666	0.000946043	0.406396	-2.54214	0.0110176	.
2	219561644	.	G	GC	G	N	ADD	22	0.0196078	1.54666	0.000946043	0.406396	-2.54214	0.0110176	.
4	161920662	.	T	TA	T	N	ADD	22	0.0196078	1.54666	0.000946043	0.406396	-2.54214	0.0110176	.
14	94619128	.	C	G	C	N	ADD	22	51	1.54666	2.46066	1057.03	2.54214	0.0110176	.
16	8641956	.	G	A	G	N	ADD	22	0.0196078	1.54666	0.000946042	0.406395	-2.54214	0.0110176	.
14	76462387	.	A	G	A	Y	ADD	19	279.003	2.23158	3.51629	22137.7	2.52342	0.0116218	.
2	39213586	.	G	C	G	N	ADD	21	0.0208333	1.54785	0.00100283	0.432802	-2.50102	0.0123836	.
11	61411534	.	T	C	T	N	ADD	21	0.0208333	1.54785	0.00100283	0.432802	-2.50102	0.0123836	.
11	103287813	.	A	C	A	Y	ADD	23	0.0034846	2.28006	3.99E-05	0.304047	-2.48213	0.0130599	.
9	33510914	.	A	G	A	N	ADD	20	0.0222222	1.54919	0.00106687	0.462874	-2.45719	0.0140028	.
4	42569057	.	A	T	A	N	ADD	25	0.0350877	1.3733	0.00237792	0.517742	-2.4393	0.0147156	.
2	169819717	.	T	C	T	N	ADD	25	0.0350877	1.3733	0.00237792	0.517743	-2.4393	0.0147157	.
2	218228555	.	A	G	A	N	ADD	25	0.0350877	1.3733	0.00237792	0.517743	-2.4393	0.0147157	.
3	123700066	.	G	A	G	N	ADD	25	0.0350877	1.3733	0.00237792	0.517743	-2.4393	0.0147157	.
4	154489952	.	A	C	A	N	ADD	25	0.0350877	1.3733	0.00237792	0.517743	-2.4393	0.0147157	.
6	168059165	.	G	C	G	N	ADD	25	0.0350877	1.3733	0.00237792	0.517743	-2.4393	0.0147157	.
8	1952689	.	A	G	A	N	ADD	25	0.0350877	1.3733	0.00237792	0.517743	-2.4393	0.0147157	.
9	128632018	.	A	G	A	N	ADD	25	0.0350877	1.3733	0.00237792	0.517743	-2.4393	0.0147157	.
10	49325572	.	T	C	T	N	ADD	25	0.0350877	1.3733	0.00237792	0.517743	-2.4393	0.0147157	.
10	104056927	.	T	C	T	N	ADD	25	0.0350877	1.3733	0.00237792	0.517743	-2.4393	0.0147157	.
12	4445382	.	G	C	G	N	ADD	25	0.0350877	1.3733	0.00237792	0.517743	-2.4393	0.0147157	.
15	64075576	.	T	C	T	N	ADD	25	0.0350877	1.3733	0.00237792	0.517743	-2.4393	0.0147157	.
15	64093652	.	T	C	T	N	ADD	25	0.0350877	1.3733	0.00237792	0.517743	-2.4393	0.0147157	.
16	8641263	.	T	C	T	N	ADD	25	0.0350877	1.3733	0.00237792	0.517743	-2.4393	0.0147157	.
16	8641343	.	G	A	G	N	ADD	25	0.0350877	1.3733	0.00237792	0.517743	-2.4393	0.0147157	.
17	49991356	.	T	A	T	N	ADD	25	0.0350877	1.3733	0.00237792	0.517743	-2.4393	0.0147157	.
1	1014228	.	G	A	G	N	ADD	19	42	1.55073	2.01032	877.47	2.41027	0.0159409	.
1	27885761	.	G	A	G	N	ADD	19	42	1.55073	2.01032	877.47	2.41027	0.0159409	.
1	27897801	.	C	T	C	N	ADD	19	42	1.55073	2.01032	877.47	2.41027	0.0159409	.
3	354433	.	GCACA	G	GCACA	N	ADD	19	0.0238095	1.55073	0.00113964	0.497432	-2.41027	0.0159409	.
6	129633972	.	A	C	A	N	ADD	19	42	1.55073	2.01032	877.471	2.41027	0.0159409	.
16	10681965	.	G	T	G	N	ADD	19	42	1.55073	2.01032	877.47	2.41027	0.0159409	.
1	85071819	.	T	A	T	N	ADD	24	0.037037	1.37437	0.00250479	0.547647	-2.39807	0.0164815	.
1	98685079	.	G	A	G	N	ADD	24	0.037037	1.37437	0.00250479	0.547647	-2.39807	0.0164815	.
2	84423583	.	A	G	A	N	ADD	24	0.037037	1.37437	0.00250479	0.547647	-2.39807	0.0164815	.
2	169504905	.	A	G	A	N	ADD	24	0.037037	1.37437	0.00250479	0.547647	-2.39807	0.0164815	.
2	178769649	.	GTA	G	GTA	N	ADD	24	0.037037	1.37437	0.00250479	0.547647	-2.39807	0.0164815	.
4	52079633	.	C	T	C	N	ADD	24	0.037037	1.37437	0.00250479	0.547647	-2.39807	0.0164815	.
4	52079995	.	A	G	A	N	ADD	24	0.037037	1.37437	0.00250479	0.547647	-2.39807	0.0164815	.
4	155866188	.	G	A	G	N	ADD	24	0.037037	1.37437	0.00250479	0.547647	-2.39807	0.0164815	.
5	10448135	.	G	A	G	N	ADD	24	0.037037	1.37437	0.00250479	0.547647	-2.39807	0.0164815	.
6	89677514	.	C	T	C	N	ADD	24	0.037037	1.37437	0.00250479	0.547647	-2.39807	0.0164815	.
6	89690573	.	C	T	C	N	ADD	24	0.037037	1.37437	0.00250479	0.547647	-2.39807	0.0164815	.
6	168067506	.	G	T	G	N	ADD	24	0.037037	1.37437	0.00250479	0.547647	-2.39807	0.0164815	.
9	32427602	.	A	G	A	N	ADD	24	0.037037	1.37437	0.00250479	0.547647	-2.39807	0.0164815	.
10	100944221	.	C	T	C	N	ADD	24	0.037037	1.37437	0.00250479	0.547647	-2.39807	0.0164815	.
10	100944224	.	G	A	G	N	ADD	24	0.037037	1.37437	0.00250479	0.547647	-2.39807	0.0164815	.
10	101010570	.	A	G	A	N	ADD	24	0.037037	1.37437	0.00250479	0.547647	-2.39807	0.0164815	.
10	104059440	.	A	G	A	N	ADD	24	0.037037	1.37437	0.00250479	0.547647	-2.39807	0.0164815	.
11	61429988	.	GC	G	GC	N	ADD	24	0.037037	1.37437	0.00250479	0.547647	-2.39807	0.0164815	.
12	19306657	.	G	A	G	N	ADD	24	0.037037	1.37437	0.00250479	0.547647	-2.39807	0.0164815	.
15	38339947	.	A	G	A	N	ADD	24	0.037037	1.37437	0.00250479	0.547647	-2.39807	0.0164815	.
16	81112132	.	T	G	T	N	ADD	24	0.037037	1.37437	0.00250479	0.547647	-2.39807	0.0164815	.
17	1858137	.	T	C	T	N	ADD	24	0.037037	1.37437	0.00250479	0.547647	-2.39807	0.0164815	.
17	19785728	.	C	T	C	N	ADD	24	0.037037	1.37437	0.00250479	0.547647	-2.39807	0.0164815	.
17	42544215	.	C	G	C	N	ADD	24	0.037037	1.37437	0.00250479	0.547647	-2.39807	0.0164815	.
19	51340992	.	C	T	C	Y	ADD	17	75.0005	1.82209	2.10911	2667.03	2.36953	0.0178107	.
5	37364341	.	C	T	C	Y	ADD	25	0.00996695	1.94761	0.000219157	0.453282	-2.36623	0.0179704	.
11	118037521	.	A	C	A	Y	ADD	25	0.00996695	1.94761	0.000219157	0.453282	-2.36623	0.0179704	.
14	60780471	.	A	G	A	Y	ADD	25	0.00996695	1.94761	0.000219157	0.453282	-2.36623	0.0179704	.
15	39961954	.	A	G	A	Y	ADD	25	0.00996656	1.94763	0.000219139	0.453285	-2.36622	0.0179708	.
15	39973598	.	A	G	A	Y	ADD	25	0.00996656	1.94763	0.000219139	0.453285	-2.36622	0.0179708	.
7	77312230	.	C	A	C	N	ADD	18	39	1.5525	1.86026	817.627	2.35978	0.0182856	.
7	77312232	.	A	AAT	A	N	ADD	18	39	1.5525	1.86026	817.627	2.35978	0.0182856	.
1	43592594	.	C	A	C	N	ADD	18	39	1.5525	1.86026	817.627	2.35978	0.0182857	.
1	89056963	.	G	C	G	N	ADD	23	0.0392157	1.37556	0.00264596	0.581214	-2.35445	0.0185502	.
2	84544443	.	C	T	C	N	ADD	23	0.0392157	1.37556	0.00264596	0.581214	-2.35445	0.0185502	.
2	84547769	.	G	A	G	N	ADD	23	0.0392157	1.37556	0.00264596	0.581214	-2.35445	0.0185502	.
2	203197338	.	A	G	A	N	ADD	23	0.0392157	1.37556	0.00264596	0.581214	-2.35445	0.0185502	.
2	215385096	.	C	T	C	N	ADD	23	0.0392157	1.37556	0.00264596	0.581214	-2.35445	0.0185502	.
4	48086429	.	A	G	A	N	ADD	23	0.0392157	1.37556	0.00264596	0.581214	-2.35445	0.0185502	.
10	96620606	.	A	G	A	N	ADD	23	0.0392157	1.37556	0.00264596	0.581214	-2.35445	0.0185502	.
12	15669310	.	T	C	T	N	ADD	23	0.0392157	1.37556	0.00264596	0.581214	-2.35445	0.0185502	.
17	1853343	.	G	A	G	N	ADD	23	0.0392157	1.37556	0.00264596	0.581214	-2.35445	0.0185502	.
17	7390396	.	C	T	C	N	ADD	23	0.0392157	1.37556	0.00264596	0.581214	-2.35445	0.0185502	.
17	7394133	.	A	G	A	N	ADD	23	0.0392157	1.37556	0.00264596	0.581214	-2.35445	0.0185502	.
20	18496970	.	A	G	A	N	ADD	23	0.0392157	1.37556	0.00264596	0.581214	-2.35445	0.0185502	.
1	210588118	.	G	C	G	Y	ADD	24	0.0104554	1.94849	0.000229502	0.476316	-2.3406	0.0192525	.
11	64229857	.	A	G	A	Y	ADD	24	0.0104554	1.94849	0.000229502	0.476316	-2.3406	0.0192525	.
15	39973203	.	T	C	T	Y	ADD	24	0.0104554	1.94849	0.000229502	0.476316	-2.3406	0.0192525	.
1	962184	.	T	C	T	Y	ADD	24	0.0104546	1.94853	0.000229463	0.476322	-2.34059	0.0192533	.
10	48959923	.	C	T	C	Y	ADD	24	0.0104527	1.94864	0.000229376	0.476335	-2.34056	0.0192551	.
10	48963649	.	C	G	C	Y	ADD	24	0.0104527	1.94864	0.000229376	0.476335	-2.34056	0.0192551	.
9	134810363	.	G	A	G	Y	ADD	19	72.3345	1.84191	1.95663	2674.13	2.32438	0.0201051	.
9	6835419	.	C	T	C	Y	ADD	17	203.002	2.29442	2.26194	18218.7	2.31571	0.0205743	.
5	39153779	.	G	A	G	Y	ADD	23	0.0109888	1.94975	0.000240614	0.501854	-2.31357	0.0206912	.
1	952180	.	A	C	A	Y	ADD	23	0.0109881	1.94978	0.000240585	0.501858	-2.31356	0.0206918	.
12	19265654	.	G	A	G	Y	ADD	23	0.0109881	1.94978	0.000240585	0.501858	-2.31356	0.0206918	.
12	19265940	.	C	T	C	Y	ADD	23	0.0109881	1.94978	0.000240585	0.501858	-2.31356	0.0206918	.
12	19269639	.	G	T	G	Y	ADD	23	0.0109881	1.94978	0.000240585	0.501858	-2.31356	0.0206918	.
15	98934682	.	T	G	T	Y	ADD	23	0.0109881	1.94978	0.000240585	0.501858	-2.31356	0.0206918	.
2	119604831	.	C	T	C	N	ADD	24	0.025	1.59687	0.00109315	0.571742	-2.31007	0.0208845	.
3	184966525	.	G	A	G	N	ADD	24	0.025	1.59687	0.00109315	0.571742	-2.31007	0.0208845	.
7	103083925	.	A	T	A	N	ADD	24	0.025	1.59687	0.00109315	0.571742	-2.31007	0.0208845	.
7	103103446	.	C	T	C	N	ADD	24	0.025	1.59687	0.00109315	0.571742	-2.31007	0.0208845	.
7	103120275	.	A	G	A	N	ADD	24	0.025	1.59687	0.00109315	0.571742	-2.31007	0.0208845	.
11	72172496	.	G	A	G	N	ADD	24	0.025	1.59687	0.00109315	0.571742	-2.31007	0.0208845	.
17	75225344	.	C	T	C	N	ADD	24	0.025	1.59687	0.00109315	0.571742	-2.31007	0.0208845	.
19	1914941	.	A	G	A	N	ADD	24	0.025	1.59687	0.00109315	0.571742	-2.31007	0.0208845	.
1	3501607	.	A	G	A	N	ADD	22	0.0416667	1.37689	0.00280398	0.619159	-2.30813	0.0209916	.
2	30762963	.	C	T	C	N	ADD	22	0.0416667	1.37689	0.00280398	0.619159	-2.30813	0.0209916	.
2	39326130	.	A	G	A	N	ADD	22	0.0416667	1.37689	0.00280398	0.619159	-2.30813	0.0209916	.
2	219561648	.	C	T	C	N	ADD	22	0.0416667	1.37689	0.00280398	0.619159	-2.30813	0.0209916	.
7	65006309	.	A	C	A	N	ADD	22	0.0416667	1.37689	0.00280398	0.619159	-2.30813	0.0209916	.
8	668728	.	A	G	A	N	ADD	22	0.0416667	1.37689	0.00280398	0.619159	-2.30813	0.0209916	.
9	134810354	.	G	C	G	N	ADD	22	24	1.37689	1.6151	356.635	2.30813	0.0209916	.
12	88227774	.	A	G	A	N	ADD	22	0.0416667	1.37689	0.00280398	0.619159	-2.30813	0.0209916	.
15	80925507	.	C	T	C	N	ADD	22	0.0416667	1.37689	0.00280399	0.619159	-2.30813	0.0209917	.
18	31627192	.	C	T	C	N	ADD	17	36	1.55454	1.71033	757.75	2.3052	0.0211553	.
15	38324614	.	G	A	G	Y	ADD	22	0.0115828	1.95098	0.000253008	0.53026	-2.28513	0.0223054	.
11	77190603	.	C	G	C	Y	ADD	18	67.6676	1.84587	1.81625	2521.08	2.28327	0.0224147	.
16	10682206	.	G	T	G	Y	ADD	18	67.6659	1.84586	1.81622	2521	2.28326	0.0224152	.
2	6863771	.	G	A	G	N	ADD	23	0.0263158	1.5977	0.00114883	0.602806	-2.27677	0.0227999	.
3	184982568	.	A	C	A	N	ADD	23	0.0263158	1.5977	0.00114883	0.602806	-2.27677	0.0227999	.
4	173373839	.	A	AT	A	N	ADD	23	0.0263158	1.5977	0.00114883	0.602806	-2.27677	0.0227999	.
5	1038411	.	A	G	A	N	ADD	23	0.0263158	1.5977	0.00114883	0.602806	-2.27677	0.0227999	.
6	168075142	.	A	G	A	N	ADD	23	0.0263158	1.5977	0.00114883	0.602806	-2.27677	0.0227999	.
6	168075518	.	A	G	A	N	ADD	23	0.0263158	1.5977	0.00114883	0.602806	-2.27677	0.0227999	.
7	103097500	.	A	G	A	N	ADD	23	0.0263158	1.5977	0.00114883	0.602806	-2.27677	0.0227999	.
7	103141999	.	A	C	A	N	ADD	23	0.0263158	1.5977	0.00114883	0.602806	-2.27677	0.0227999	.
9	71870369	.	C	T	C	N	ADD	23	0.0263158	1.5977	0.00114883	0.602806	-2.27677	0.0227999	.
9	130376549	.	C	G	C	N	ADD	23	0.0263158	1.5977	0.00114883	0.602806	-2.27677	0.0227999	.
9	130384313	.	T	C	T	N	ADD	23	0.0263158	1.5977	0.00114883	0.602806	-2.27677	0.0227999	.
10	49614180	.	T	G	T	N	ADD	23	0.0263158	1.5977	0.00114883	0.602806	-2.27677	0.0227999	.
11	66368427	.	T	C	T	N	ADD	23	0.0263158	1.5977	0.00114883	0.602806	-2.27677	0.0227999	.
13	109141372	.	A	C	A	N	ADD	23	0.0263158	1.5977	0.00114883	0.602806	-2.27677	0.0227999	.
16	81117558	.	C	T	C	N	ADD	23	0.0263158	1.5977	0.00114883	0.602806	-2.27677	0.0227999	.
17	62689372	.	G	A	G	N	ADD	23	0.0263158	1.5977	0.00114883	0.602806	-2.27677	0.0227999	.
17	62689425	.	G	T	G	N	ADD	23	0.0263158	1.5977	0.00114883	0.602806	-2.27677	0.0227999	.
17	62689654	.	G	A	G	N	ADD	23	0.0263158	1.5977	0.00114883	0.602806	-2.27677	0.0227999	.
17	62690100	.	C	G	C	N	ADD	23	0.0263158	1.5977	0.00114883	0.602806	-2.27677	0.0227999	.
19	43966268	.	T	C	T	N	ADD	23	0.0263158	1.5977	0.00114883	0.602806	-2.27677	0.0227999	.
10	49019825	.	C	T	C	N	ADD	23	0.0263158	1.5977	0.00114883	0.602806	-2.27677	0.0228	.
11	6320454	.	C	G	C	N	ADD	23	0.0263158	1.5977	0.00114883	0.602806	-2.27677	0.0228	.
12	14683424	.	A	G	A	N	ADD	23	0.0263158	1.5977	0.00114883	0.602806	-2.27677	0.0228	.
17	4142976	.	T	C	T	N	ADD	23	0.0263158	1.5977	0.00114883	0.602806	-2.27677	0.0228	.
19	46309425	.	T	C	T	N	ADD	23	0.0263158	1.5977	0.00114883	0.602806	-2.27677	0.0228	.
19	15410364	.	T	C	T	N	ADD	21	0.0444444	1.3784	0.00298206	0.662395	-2.25878	0.0238969	.
20	34941963	.	T	G	T	N	ADD	21	22.5	1.37841	1.50967	335.338	2.25878	0.023897	.
2	39267056	.	C	T	C	N	ADD	21	0.0444445	1.37841	0.00298206	0.662397	-2.25878	0.0238971	.
2	39267425	.	C	A	C	N	ADD	21	0.0444445	1.37841	0.00298206	0.662397	-2.25878	0.0238971	.
2	39280276	.	T	A	T	N	ADD	21	0.0444445	1.37841	0.00298206	0.662397	-2.25878	0.0238971	.
2	39286995	.	T	C	T	N	ADD	21	0.0444445	1.37841	0.00298206	0.662397	-2.25878	0.0238971	.
15	23442671	.	CT	C	CT	N	ADD	21	0.0444445	1.37841	0.00298206	0.662397	-2.25878	0.0238971	.
19	51341724	.	G	T	G	Y	ADD	19	48.6001	1.72034	1.66834	1415.76	2.25748	0.0239781	.
11	74285629	.	T	C	T	Y	ADD	15	63.0076	1.83614	1.72373	2303.12	2.25651	0.0240389	.
6	158054909	.	T	C	T	N	ADD	16	33	1.55698	1.5603	697.945	2.24569	0.0247237	.
10	27403350	.	A	C	A	N	ADD	16	33	1.55698	1.5603	697.945	2.24569	0.0247237	.
10	58388932	.	A	G	A	N	ADD	16	33	1.55698	1.5603	697.945	2.24569	0.0247237	.
13	30939794	.	T	A	T	N	ADD	16	33	1.55698	1.5603	697.945	2.24569	0.0247237	.
17	22524265	.	T	C	T	N	ADD	16	33	1.55698	1.5603	697.945	2.24569	0.0247237	.
18	31638910	.	C	G	C	N	ADD	16	33	1.55698	1.5603	697.945	2.24569	0.0247237	.
1	167878346	.	T	C	T	Y	ADD	15	174.996	2.30237	1.91977	15951.8	2.24324	0.0248814	.
12	120994499	.	T	G	T	Y	ADD	15	174.997	2.30237	1.91977	15951.9	2.24324	0.0248814	.
17	43781616	.	T	C	T	Y	ADD	15	174.999	2.30238	1.91977	15952.2	2.24324	0.0248814	.
1	942335	.	C	G	C	N	ADD	22	0.0277778	1.59861	0.00121048	0.637436	-2.24165	0.0249842	.
3	184996226	.	C	T	C	N	ADD	22	0.0277778	1.59861	0.00121048	0.637436	-2.24165	0.0249842	.
4	152327994	.	T	C	T	N	ADD	22	0.0277778	1.59861	0.00121048	0.637436	-2.24165	0.0249842	.
5	17655230	.	C	T	C	N	ADD	22	0.0277778	1.59861	0.00121048	0.637436	-2.24165	0.0249842	.
6	1312882	.	A	C	A	N	ADD	22	0.0277778	1.59861	0.00121048	0.637436	-2.24165	0.0249842	.
6	89651038	.	A	G	A	N	ADD	22	0.0277778	1.59861	0.00121048	0.637436	-2.24165	0.0249842	.
7	103092325	.	C	T	C	N	ADD	22	0.0277778	1.59861	0.00121048	0.637436	-2.24165	0.0249842	.
8	1953011	.	A	G	A	N	ADD	22	0.0277778	1.59861	0.00121048	0.637436	-2.24165	0.0249842	.
8	144113395	.	T	TG	T	N	ADD	22	0.0277778	1.59861	0.00121048	0.637436	-2.24165	0.0249842	.
9	131507169	.	G	A	G	N	ADD	22	0.0277778	1.59861	0.00121048	0.637436	-2.24165	0.0249842	.
9	131520241	.	C	G	C	N	ADD	22	0.0277778	1.59861	0.00121048	0.637436	-2.24165	0.0249842	.
9	131520300	.	C	A	C	N	ADD	22	0.0277778	1.59861	0.00121048	0.637436	-2.24165	0.0249842	.
9	131521799	.	T	C	T	N	ADD	22	0.0277778	1.59861	0.00121048	0.637436	-2.24165	0.0249842	.
10	7563494	.	G	A	G	N	ADD	22	0.0277778	1.59861	0.00121048	0.637436	-2.24165	0.0249842	.
14	60509238	.	T	C	T	N	ADD	22	0.0277778	1.59861	0.00121048	0.637436	-2.24165	0.0249842	.
16	81214806	.	T	G	T	N	ADD	22	0.0277778	1.59861	0.00121048	0.637436	-2.24165	0.0249842	.
17	4197296	.	C	T	C	N	ADD	22	0.0277778	1.59861	0.00121048	0.637436	-2.24165	0.0249842	.
17	62689122	.	A	G	A	N	ADD	22	0.0277778	1.59861	0.00121048	0.637436	-2.24165	0.0249842	.
18	23384805	.	A	G	A	N	ADD	22	0.0277778	1.59861	0.00121048	0.637436	-2.24165	0.0249842	.
20	18515479	.	G	T	G	N	ADD	22	0.0277778	1.59861	0.00121048	0.637436	-2.24165	0.0249842	.
17	74312308	.	G	A	G	Y	ADD	23	0.00464905	2.39688	4.24E-05	0.51003	-2.24086	0.0250349	.
11	77189222	.	G	A	G	Y	ADD	17	63.001	1.85043	1.67593	2368.31	2.23902	0.0251548	.
1	183883780	.	G	C	G	Y	ADD	17	62.9995	1.85043	1.6759	2368.24	2.23901	0.0251554	.
11	77190578	.	T	TGCTGGGGCCTGGAGC	T	Y	ADD	17	62.9992	1.85043	1.6759	2368.22	2.23901	0.0251554	.
19	35279271	.	A	G	A	Y	ADD	17	62.9995	1.85043	1.6759	2368.24	2.23901	0.0251554	.
6	21064916	.	G	A	G	Y	ADD	17	62.9987	1.85043	1.67588	2368.21	2.239	0.0251559	.
10	48941629	.	A	G	A	Y	ADD	22	0.00487915	2.39806	4.44E-05	0.536506	-2.21962	0.0264444	.
17	42956944	.	A	G	A	Y	ADD	22	0.00487915	2.39806	4.44E-05	0.536506	-2.21962	0.0264444	.
17	42961526	.	C	G	C	Y	ADD	22	0.00487915	2.39806	4.44E-05	0.536506	-2.21962	0.0264444	.
17	75587851	.	T	C	T	Y	ADD	22	0.00487915	2.39806	4.44E-05	0.536506	-2.21962	0.0264444	.
5	97177161	.	T	A	T	Y	ADD	22	39.8526	1.66805	1.51569	1047.86	2.20928	0.0271551	.
5	97177167	.	T	A	T	Y	ADD	22	39.8526	1.66805	1.51569	1047.86	2.20928	0.0271551	.
19	55313218	.	G	A	G	Y	ADD	21	46.201	1.73554	1.53942	1386.58	2.20854	0.0272069	.
3	124385250	.	A	G	A	N	ADD	20	0.047619	1.38013	0.00318428	0.712115	-2.20597	0.0273863	.
2	27493627	.	G	A	G	N	ADD	20	21	1.38013	1.40427	314.043	2.20597	0.0273864	.
3	178825937	.	T	C	T	N	ADD	20	0.047619	1.38013	0.00318428	0.712115	-2.20597	0.0273864	.
10	69930212	.	G	A	G	N	ADD	20	21	1.38013	1.40427	314.043	2.20597	0.0273864	.
20	62827195	.	A	T	A	N	ADD	20	21	1.38013	1.40427	314.043	2.20597	0.0273864	.
20	62828986	.	C	T	C	N	ADD	20	21	1.38013	1.40427	314.043	2.20597	0.0273864	.
19	51342117	.	T	G	T	Y	ADD	18	45.0001	1.72606	1.52753	1325.67	2.20541	0.0274253	.
1	57605795	.	AT	A	AT	N	ADD	21	0.0294118	1.59963	0.00127912	0.676287	-2.20448	0.0274905	.
6	1312886	.	A	C	A	N	ADD	21	0.0294118	1.59963	0.00127912	0.676287	-2.20448	0.0274905	.
8	143818586	.	A	G	A	N	ADD	21	0.0294118	1.59963	0.00127912	0.676286	-2.20448	0.0274905	.
9	131511868	.	C	T	C	N	ADD	21	0.0294118	1.59963	0.00127912	0.676286	-2.20448	0.0274905	.
10	124868213	.	A	G	A	N	ADD	21	0.0294118	1.59963	0.00127912	0.676287	-2.20448	0.0274905	.
14	67555693	.	C	T	C	N	ADD	21	0.0294118	1.59963	0.00127912	0.676287	-2.20448	0.0274905	.
1	27668566	.	G	T	G	N	ADD	25	0.0555555	1.31233	0.00424293	0.727425	-2.20247	0.0276324	.
1	58665639	.	G	T	G	N	ADD	25	0.0555555	1.31233	0.00424293	0.727425	-2.20247	0.0276324	.
1	204997562	.	G	A	G	N	ADD	25	0.0555555	1.31233	0.00424293	0.727425	-2.20247	0.0276324	.
1	247975546	.	G	C	G	N	ADD	25	0.0555555	1.31233	0.00424293	0.727425	-2.20247	0.0276324	.
2	190509049	.	C	T	C	N	ADD	25	0.0555555	1.31233	0.00424293	0.727425	-2.20247	0.0276324	.
3	58534579	.	G	C	G	N	ADD	25	0.0555555	1.31233	0.00424293	0.727425	-2.20247	0.0276324	.
3	58535132	.	A	G	A	N	ADD	25	0.0555555	1.31233	0.00424293	0.727425	-2.20247	0.0276324	.
3	133649518	.	T	G	T	N	ADD	25	0.0555555	1.31233	0.00424293	0.727425	-2.20247	0.0276324	.
4	94608293	.	C	A	C	N	ADD	25	0.0555555	1.31233	0.00424293	0.727425	-2.20247	0.0276324	.
4	154322452	.	T	C	T	N	ADD	25	0.0555555	1.31233	0.00424293	0.727425	-2.20247	0.0276324	.
5	1078783	.	A	G	A	N	ADD	25	0.0555555	1.31233	0.00424293	0.727425	-2.20247	0.0276324	.
6	168057121	.	A	G	A	N	ADD	25	0.0555555	1.31233	0.00424293	0.727425	-2.20247	0.0276324	.
8	4637289	.	T	G	T	N	ADD	25	0.0555555	1.31233	0.00424293	0.727425	-2.20247	0.0276324	.
9	128720188	.	T	C	T	N	ADD	25	0.0555555	1.31233	0.00424293	0.727425	-2.20247	0.0276324	.
10	4847333	.	T	C	T	N	ADD	25	0.0555555	1.31233	0.00424293	0.727425	-2.20247	0.0276324	.
10	101010325	.	T	G	T	N	ADD	25	0.0555555	1.31233	0.00424293	0.727425	-2.20247	0.0276324	.
10	104057285	.	C	T	C	N	ADD	25	0.0555555	1.31233	0.00424293	0.727425	-2.20247	0.0276324	.
11	11351894	.	G	A	G	N	ADD	25	0.0555555	1.31233	0.00424293	0.727425	-2.20247	0.0276324	.
11	61398259	.	C	CA	C	N	ADD	25	0.0555555	1.31233	0.00424293	0.727425	-2.20247	0.0276324	.
11	76496589	.	G	A	G	N	ADD	25	0.0555555	1.31233	0.00424293	0.727425	-2.20247	0.0276324	.
14	37790884	.	C	T	C	N	ADD	25	0.0555555	1.31233	0.00424293	0.727425	-2.20247	0.0276324	.
15	52247476	.	C	T	C	N	ADD	25	0.0555555	1.31233	0.00424293	0.727425	-2.20247	0.0276324	.
16	8764723	.	T	A	T	N	ADD	25	0.0555555	1.31233	0.00424293	0.727425	-2.20247	0.0276324	.
16	50293545	.	C	T	C	N	ADD	25	0.0555555	1.31233	0.00424293	0.727425	-2.20247	0.0276324	.
17	43926303	.	A	G	A	N	ADD	25	0.0555555	1.31233	0.00424293	0.727425	-2.20247	0.0276324	.
4	2353779	.	T	C	T	Y	ADD	14	160.964	2.30733	1.74873	14816.1	2.20219	0.027652	.
1	167875315	.	C	A	C	Y	ADD	14	161.003	2.30745	1.74874	14823.3	2.20218	0.0276528	.
8	3118383	.	A	G	A	Y	ADD	14	161.003	2.30745	1.74874	14823.3	2.20218	0.0276528	.
17	42981225	.	G	A	G	Y	ADD	21	0.00512826	2.39984	4.65E-05	0.565868	-2.19723	0.0280042	.
17	46260398	.	T	TA	T	Y	ADD	21	0.00512826	2.39984	4.65E-05	0.565868	-2.19723	0.0280042	.
15	70891939	.	G	T	G	Y	ADD	16	58.3342	1.85575	1.53569	2215.87	2.19113	0.0284426	.
11	95991399	.	T	C	T	Y	ADD	16	58.3342	1.85575	1.53569	2215.86	2.19113	0.0284427	.
6	160103639	.	A	G	A	Y	ADD	16	58.3321	1.85575	1.53565	2215.76	2.19111	0.0284437	.
9	15779261	.	G	C	G	Y	ADD	16	58.3321	1.85575	1.53565	2215.76	2.19111	0.0284437	.
10	48867416	.	G	A	G	Y	ADD	16	58.3321	1.85575	1.53565	2215.76	2.19111	0.0284437	.
9	136723831	.	A	G	A	N	ADD	15	30	1.55991	1.41035	638.142	2.18038	0.029229	.
10	113663616	.	CT	C	CT	N	ADD	15	30	1.55991	1.41035	638.142	2.18038	0.029229	.
17	41724404	.	G	T	G	N	ADD	15	0.0333333	1.55991	0.00156705	0.709046	-2.18038	0.029229	.
20	35286917	.	C	T	C	N	ADD	15	30	1.55991	1.41034	638.142	2.18038	0.029229	.
11	77191958	.	C	G	C	Y	ADD	20	43.3994	1.73924	1.43563	1311.98	2.16787	0.0301684	.
1	7827188	.	G	A	G	Y	ADD	20	43.4001	1.73925	1.4356	1312.04	2.16786	0.0301693	.
2	3465692	.	G	C	G	N	ADD	20	32	1.60078	1.38855	737.458	2.16503	0.0303855	.
2	39292577	.	T	C	T	N	ADD	20	0.03125	1.60078	0.00135601	0.720174	-2.16503	0.0303855	.
2	151812130	.	C	T	C	N	ADD	20	0.03125	1.60078	0.00135601	0.720174	-2.16503	0.0303855	.
5	179130141	.	A	G	A	N	ADD	20	32	1.60078	1.38855	737.458	2.16503	0.0303855	.
6	96536041	.	C	T	C	N	ADD	20	0.03125	1.60078	0.00135601	0.720174	-2.16503	0.0303855	.
11	71439250	.	C	T	C	N	ADD	20	0.03125	1.60078	0.00135601	0.720174	-2.16503	0.0303855	.
13	72727269	.	G	T	G	N	ADD	20	0.03125	1.60078	0.00135601	0.720174	-2.16503	0.0303855	.
14	33928872	.	T	C	T	N	ADD	20	0.03125	1.60078	0.00135601	0.720174	-2.16503	0.0303855	.
15	78546768	.	CT	C	CT	N	ADD	20	32	1.60078	1.38855	737.458	2.16503	0.0303855	.
14	58638470	.	C	T	C	Y	ADD	21	37.2843	1.67247	1.40577	988.865	2.16361	0.0304947	.
19	731055	.	G	C	G	Y	ADD	21	37.2843	1.67247	1.40577	988.865	2.16361	0.0304947	.
19	731077	.	G	C	G	Y	ADD	21	37.2843	1.67247	1.40577	988.865	2.16361	0.0304947	.
19	731078	.	G	T	G	Y	ADD	21	37.2843	1.67247	1.40577	988.865	2.16361	0.0304947	.
19	731144	.	A	G	A	Y	ADD	21	37.2843	1.67247	1.40577	988.865	2.16361	0.0304947	.
11	2662127	.	A	G	A	Y	ADD	21	37.2859	1.6725	1.40576	988.962	2.1636	0.0304954	.
19	18266837	.	G	C	G	Y	ADD	21	37.2857	1.6725	1.40575	988.953	2.1636	0.0304954	.
17	1842556	.	A	G	A	Y	ADD	13	0.00680429	2.31341	7.30E-05	0.633809	-2.15708	0.0309995	.
11	73309330	.	G	GCTC	G	Y	ADD	13	146.981	2.31346	1.57776	13692.4	2.15708	0.0309998	.
11	73360218	.	T	C	T	Y	ADD	13	146.981	2.31346	1.57776	13692.4	2.15708	0.0309998	.
1	3727785	.	A	G	A	N	ADD	24	0.0588235	1.31358	0.00448157	0.772097	-2.15687	0.0310161	.
1	3727810	.	A	G	A	N	ADD	24	0.0588235	1.31358	0.00448157	0.772097	-2.15687	0.0310161	.
1	54614956	.	A	G	A	N	ADD	24	0.0588235	1.31358	0.00448157	0.772097	-2.15687	0.0310161	.
2	84607113	.	T	C	T	N	ADD	24	0.0588235	1.31358	0.00448158	0.772096	-2.15687	0.0310161	.
2	190489932	.	C	CCT	C	N	ADD	24	0.0588235	1.31358	0.00448157	0.772097	-2.15687	0.0310161	.
2	203132147	.	A	G	A	N	ADD	24	0.0588235	1.31358	0.00448157	0.772097	-2.15687	0.0310161	.
5	39119120	.	T	G	T	N	ADD	24	0.0588235	1.31358	0.00448158	0.772096	-2.15687	0.0310161	.
11	8100687	.	G	A	G	N	ADD	24	0.0588235	1.31358	0.00448157	0.772097	-2.15687	0.0310161	.
12	20737008	.	A	G	A	N	ADD	24	0.0588235	1.31358	0.00448157	0.772097	-2.15687	0.0310161	.
12	53288831	.	CTCTG	C	CTCTG	N	ADD	24	0.0588235	1.31358	0.00448157	0.772097	-2.15687	0.0310161	.
19	8250963	.	A	G	A	N	ADD	24	0.0588235	1.31358	0.00448157	0.772097	-2.15687	0.0310161	.
19	9235923	.	C	G	C	N	ADD	24	0.0588235	1.31358	0.00448157	0.772097	-2.15687	0.0310161	.
21	14224451	.	T	G	T	N	ADD	24	0.0588235	1.31358	0.00448158	0.772096	-2.15687	0.0310161	.
2	203138086	.	A	C	A	N	ADD	24	0.0588235	1.31358	0.00448157	0.772097	-2.15687	0.0310162	.
10	63184557	.	T	A	T	N	ADD	24	0.0588236	1.31358	0.00448158	0.772097	-2.15687	0.0310162	.
17	7403968	.	T	C	T	N	ADD	24	0.0588235	1.31358	0.00448157	0.772097	-2.15687	0.0310162	.
17	78871103	.	G	T	G	N	ADD	24	0.0588235	1.31358	0.00448157	0.772097	-2.15687	0.0310162	.
9	72360576	.	T	C	T	N	ADD	19	19.5	1.38212	1.29889	292.75	2.14917	0.0316207	.
10	32543286	.	G	A	G	N	ADD	19	19.5	1.38212	1.29889	292.75	2.14917	0.0316207	.
10	126459315	.	C	A	C	N	ADD	19	19.5	1.38212	1.29889	292.751	2.14917	0.0316207	.
11	67586373	.	C	T	C	N	ADD	19	19.5	1.38212	1.29889	292.751	2.14917	0.0316207	.
11	74078732	.	T	G	T	N	ADD	19	19.5	1.38212	1.29889	292.751	2.14917	0.0316207	.
12	890596	.	A	G	A	N	ADD	19	19.5	1.38212	1.29889	292.75	2.14917	0.0316207	.
14	74525256	.	T	C	T	N	ADD	19	19.5	1.38212	1.29889	292.751	2.14917	0.0316207	.
16	25228484	.	G	C	G	N	ADD	19	19.5	1.38212	1.29889	292.75	2.14917	0.0316208	.
20	62394873	.	C	G	C	N	ADD	19	19.5	1.38212	1.29889	292.75	2.14917	0.0316208	.
2	47466820	.	G	A	G	Y	ADD	17	41.4	1.73281	1.38686	1235.86	2.1487	0.0316581	.
2	47471169	.	A	G	A	Y	ADD	17	41.4	1.73281	1.38686	1235.86	2.1487	0.0316581	.
17	81271002	.	T	C	T	Y	ADD	17	41.4	1.73281	1.38686	1235.86	2.1487	0.0316581	.
20	63496168	.	G	A	G	Y	ADD	17	41.4001	1.73281	1.38686	1235.86	2.1487	0.0316581	.
5	111100751	.	C	T	C	Y	ADD	15	53.6661	1.86203	1.39553	2063.77	2.13895	0.0324399	.
15	70892156	.	A	G	A	Y	ADD	15	53.6661	1.86203	1.39553	2063.77	2.13895	0.0324399	.
17	8835258	.	A	G	A	Y	ADD	15	53.6661	1.86203	1.39553	2063.77	2.13895	0.0324399	.
11	77190228	.	C	T	C	Y	ADD	19	40.5966	1.74334	1.33216	1237.15	2.12448	0.0336302	.
11	77190979	.	G	A	G	Y	ADD	19	40.5966	1.74334	1.33216	1237.15	2.12448	0.0336302	.
1	7801244	.	T	C	T	Y	ADD	19	40.5967	1.74334	1.33215	1237.17	2.12447	0.0336306	.
2	203127095	.	T	C	T	N	ADD	19	0.0333333	1.60208	0.00144273	0.770146	-2.12299	0.033755	.
2	219374600	.	G	A	G	N	ADD	19	0.0333333	1.60208	0.00144273	0.770146	-2.12299	0.033755	.
7	21899724	.	T	A	T	N	ADD	19	0.0333333	1.60208	0.00144273	0.770146	-2.12299	0.033755	.
10	45137220	.	A	G	A	N	ADD	19	0.0333333	1.60208	0.00144273	0.770146	-2.12299	0.033755	.
12	64416467	.	G	T	G	N	ADD	19	0.0333333	1.60208	0.00144273	0.770146	-2.12299	0.033755	.
1	11828327	.	A	G	A	Y	ADD	20	34.7078	1.67741	1.29603	929.479	2.11455	0.0344683	.
17	714799	.	G	A	G	Y	ADD	20	34.7087	1.67743	1.29601	929.536	2.11454	0.034469	.
9	134796778	.	A	G	A	Y	ADD	20	34.7129	1.67751	1.29597	929.797	2.11451	0.0344715	.
10	69930719	.	C	G	C	Y	ADD	20	34.7129	1.67751	1.29597	929.797	2.11451	0.0344715	.
1	153310528	.	C	T	C	N	ADD	23	0.0625	1.31498	0.00474863	0.822605	-2.10847	0.0349905	.
1	168056162	.	G	C	G	N	ADD	23	16	1.31498	1.21565	210.587	2.10847	0.0349905	.
1	168056171	.	A	G	A	N	ADD	23	16	1.31498	1.21565	210.587	2.10847	0.0349905	.
1	197124702	.	T	C	T	N	ADD	23	0.0625	1.31498	0.00474864	0.822604	-2.10847	0.0349905	.
2	84607272	.	T	A	T	N	ADD	23	0.0625	1.31498	0.00474864	0.822604	-2.10847	0.0349905	.
2	84607280	.	T	C	T	N	ADD	23	0.0625	1.31498	0.00474864	0.822604	-2.10847	0.0349905	.
2	168561496	.	C	A	C	N	ADD	23	0.0625	1.31498	0.00474864	0.822604	-2.10847	0.0349905	.
5	148476669	.	T	C	T	N	ADD	23	16	1.31498	1.21565	210.587	2.10847	0.0349905	.
6	110476500	.	CCGCGGG	C	CCGCGGG	N	ADD	23	0.0625	1.31498	0.00474863	0.822605	-2.10847	0.0349905	.
6	110476510	.	C	CCACCCCT	C	N	ADD	23	0.0625	1.31498	0.00474863	0.822605	-2.10847	0.0349905	.
8	673156	.	G	C	G	N	ADD	23	0.0625	1.31498	0.00474863	0.822605	-2.10847	0.0349905	.
11	1083155	.	C	T	C	N	ADD	23	0.0625	1.31498	0.00474863	0.822605	-2.10847	0.0349905	.
11	1083761	.	C	G	C	N	ADD	23	0.0625	1.31498	0.00474863	0.822605	-2.10847	0.0349905	.
11	1084423	.	A	G	A	N	ADD	23	0.0625	1.31498	0.00474863	0.822605	-2.10847	0.0349905	.
11	1085297	.	C	T	C	N	ADD	23	0.0625	1.31498	0.00474863	0.822605	-2.10847	0.0349905	.
11	1085704	.	T	C	T	N	ADD	23	0.0625	1.31498	0.00474863	0.822605	-2.10847	0.0349905	.
11	1086825	.	C	T	C	N	ADD	23	0.0625	1.31498	0.00474863	0.822605	-2.10847	0.0349905	.
12	66211448	.	A	G	A	N	ADD	23	0.0625	1.31498	0.00474863	0.822605	-2.10847	0.0349905	.
15	64394233	.	G	A	G	N	ADD	23	0.0625	1.31498	0.00474863	0.822605	-2.10847	0.0349905	.
19	54909686	.	A	G	A	N	ADD	23	0.0625	1.31498	0.00474863	0.822605	-2.10847	0.0349905	.
1	17095807	.	T	C	T	N	ADD	23	16	1.31498	1.21565	210.587	2.10847	0.0349906	.
2	177697219	.	G	C	G	N	ADD	23	0.0625	1.31498	0.00474864	0.822605	-2.10847	0.0349906	.
3	62445740	.	T	C	T	N	ADD	23	0.0625	1.31498	0.00474864	0.822605	-2.10847	0.0349906	.
11	84099070	.	T	G	T	N	ADD	23	0.0625	1.31498	0.00474864	0.822605	-2.10847	0.0349906	.
12	5945229	.	A	G	A	N	ADD	23	0.0625	1.31498	0.00474864	0.822605	-2.10847	0.0349906	.
14	102082925	.	A	G	A	N	ADD	23	0.0625	1.31498	0.00474864	0.822605	-2.10847	0.0349906	.
15	69403910	.	T	C	T	N	ADD	23	0.0625	1.31498	0.00474864	0.822605	-2.10847	0.0349906	.
15	69436610	.	A	G	A	N	ADD	23	0.0625	1.31498	0.00474864	0.822605	-2.10847	0.0349906	.
16	3993291	.	C	G	C	N	ADD	23	0.0625	1.31498	0.00474864	0.822605	-2.10847	0.0349906	.
16	23209862	.	A	G	A	N	ADD	23	0.0625	1.31498	0.00474864	0.822605	-2.10847	0.0349906	.
16	23209917	.	A	G	A	N	ADD	23	0.0625	1.31498	0.00474864	0.822605	-2.10847	0.0349906	.
19	34463968	.	C	G	C	N	ADD	23	0.0625	1.31498	0.00474864	0.822605	-2.10847	0.0349906	.
5	5436496	.	G	A	G	N	ADD	14	27	1.56347	1.26048	578.351	2.10803	0.0350286	.
5	5437267	.	C	T	C	N	ADD	14	27	1.56347	1.26048	578.351	2.10803	0.0350286	.
6	54940890	.	A	C	A	N	ADD	14	27	1.56347	1.26048	578.351	2.10803	0.0350286	.
6	54941691	.	C	A	C	N	ADD	14	27	1.56347	1.26048	578.351	2.10803	0.0350286	.
7	74555211	.	A	G	A	N	ADD	14	27	1.56347	1.26048	578.351	2.10803	0.0350286	.
8	119929713	.	G	T	G	N	ADD	14	27	1.56347	1.26048	578.351	2.10803	0.0350286	.
14	100354199	.	A	G	A	N	ADD	14	0.037037	1.56347	0.00172905	0.793348	-2.10803	0.0350286	.
22	29225139	.	C	G	C	N	ADD	14	27	1.56347	1.26048	578.351	2.10803	0.0350286	.
1	168056300	.	T	C	T	Y	ADD	23	35.0002	1.68666	1.28346	954.466	2.10792	0.0350377	.
1	168056390	.	G	A	G	Y	ADD	23	35.0002	1.68666	1.28346	954.466	2.10792	0.0350377	.
1	168056426	.	C	A	C	Y	ADD	23	35.0002	1.68666	1.28346	954.466	2.10792	0.0350377	.
3	140175855	.	T	C	T	Y	ADD	12	132.971	2.32084	1.40687	12567.8	2.10705	0.0351131	.
3	140176245	.	G	A	G	Y	ADD	12	132.971	2.32084	1.40687	12567.8	2.10705	0.0351131	.
12	121016510	.	C	A	C	Y	ADD	12	132.971	2.32084	1.40687	12567.8	2.10705	0.0351131	.
5	23527898	.	G	A	G	Y	ADD	12	132.997	2.32094	1.40688	12572.7	2.10705	0.0351134	.
1	31741980	.	T	G	T	Y	ADD	12	133.001	2.32095	1.40688	12573.4	2.10705	0.0351135	.
1	31742389	.	G	A	G	Y	ADD	12	133.001	2.32095	1.40688	12573.4	2.10705	0.0351135	.
16	659152	.	G	A	G	Y	ADD	12	133.001	2.32095	1.40688	12573.4	2.10705	0.0351135	.
16	660255	.	C	T	C	Y	ADD	12	133.001	2.32095	1.40688	12573.4	2.10705	0.0351135	.
16	660808	.	G	A	G	Y	ADD	12	133.001	2.32095	1.40688	12573.4	2.10705	0.0351135	.
12	2688985	.	G	A	G	Y	ADD	17	0.00645102	2.40881	5.74E-05	0.724456	-2.09378	0.0362797	.
17	48592001	.	A	T	A	Y	ADD	17	0.00645102	2.40881	5.74E-05	0.724456	-2.09378	0.0362797	.
1	974175	.	A	G	A	N	ADD	25	0.05	1.43178	0.00302161	0.827375	-2.09232	0.0364103	.
1	21875616	.	C	T	C	N	ADD	25	0.05	1.43178	0.00302161	0.827375	-2.09232	0.0364103	.
1	21984181	.	C	T	C	N	ADD	25	0.05	1.43178	0.00302161	0.827375	-2.09232	0.0364103	.
1	23967759	.	C	T	C	N	ADD	25	0.05	1.43178	0.00302161	0.827375	-2.09232	0.0364103	.
1	25351747	.	T	A	T	N	ADD	25	0.05	1.43178	0.00302161	0.827375	-2.09232	0.0364103	.
1	31424646	.	A	G	A	N	ADD	25	0.05	1.43178	0.00302161	0.827375	-2.09232	0.0364103	.
1	31426837	.	A	T	A	N	ADD	25	0.05	1.43178	0.00302161	0.827375	-2.09232	0.0364103	.
1	42433000	.	A	G	A	N	ADD	25	0.05	1.43178	0.00302161	0.827375	-2.09232	0.0364103	.
1	54652893	.	C	G	C	N	ADD	25	0.05	1.43178	0.00302161	0.827375	-2.09232	0.0364103	.
1	54653873	.	A	G	A	N	ADD	25	0.05	1.43178	0.00302161	0.827375	-2.09232	0.0364103	.
1	58539307	.	C	T	C	N	ADD	25	0.05	1.43178	0.00302161	0.827375	-2.09232	0.0364103	.
1	77536196	.	T	C	T	N	ADD	25	0.05	1.43178	0.00302161	0.827375	-2.09232	0.0364103	.
1	94173891	.	C	T	C	N	ADD	25	0.05	1.43178	0.00302161	0.827375	-2.09232	0.0364103	.
1	98760071	.	G	A	G	N	ADD	25	0.05	1.43178	0.00302161	0.827375	-2.09232	0.0364103	.
1	109251630	.	T	C	T	N	ADD	25	0.05	1.43178	0.00302161	0.827375	-2.09232	0.0364103	.
1	109252404	.	T	C	T	N	ADD	25	0.05	1.43178	0.00302161	0.827375	-2.09232	0.0364103	.
1	152037054	.	T	C	T	N	ADD	25	0.05	1.43178	0.00302161	0.827375	-2.09232	0.0364103	.
1	156871467	.	A	C	A	N	ADD	25	0.05	1.43178	0.00302161	0.827375	-2.09232	0.0364103	.
1	156907665	.	T	C	T	N	ADD	25	0.05	1.43178	0.00302161	0.827375	-2.09232	0.0364103	.
1	220615894	.	C	T	C	N	ADD	25	0.05	1.43178	0.00302161	0.827375	-2.09232	0.0364103	.
2	84528925	.	G	A	G	N	ADD	25	0.05	1.43178	0.00302161	0.827375	-2.09232	0.0364103	.
2	84544356	.	G	A	G	N	ADD	25	0.05	1.43178	0.00302161	0.827375	-2.09232	0.0364103	.
2	84573481	.	C	A	C	N	ADD	25	0.05	1.43178	0.00302161	0.827375	-2.09232	0.0364103	.
2	112917503	.	A	G	A	N	ADD	25	0.05	1.43178	0.00302161	0.827375	-2.09232	0.0364103	.
2	191058338	.	T	C	T	N	ADD	25	0.05	1.43178	0.00302161	0.827375	-2.09232	0.0364103	.
2	197147180	.	G	A	G	N	ADD	25	0.05	1.43178	0.00302161	0.827375	-2.09232	0.0364103	.
2	208121661	.	A	G	A	N	ADD	25	0.05	1.43178	0.00302161	0.827375	-2.09232	0.0364103	.
2	208170934	.	C	T	C	N	ADD	25	0.05	1.43178	0.00302161	0.827375	-2.09232	0.0364103	.
2	208172054	.	A	G	A	N	ADD	25	0.05	1.43178	0.00302161	0.827375	-2.09232	0.0364103	.
3	398345	.	T	C	T	N	ADD	25	0.05	1.43178	0.00302161	0.827375	-2.09232	0.0364103	.
3	398405	.	T	A	T	N	ADD	25	0.05	1.43178	0.00302161	0.827375	-2.09232	0.0364103	.
3	14901168	.	G	A	G	N	ADD	25	0.05	1.43178	0.00302161	0.827375	-2.09232	0.0364103	.
3	53186428	.	T	C	T	N	ADD	25	0.05	1.43178	0.00302161	0.827375	-2.09232	0.0364103	.
3	53189986	.	T	C	T	N	ADD	25	0.05	1.43178	0.00302161	0.827375	-2.09232	0.0364103	.
3	129827886	.	T	C	T	N	ADD	25	0.05	1.43178	0.00302161	0.827375	-2.09232	0.0364103	.
4	44682438	.	C	T	C	N	ADD	25	0.05	1.43178	0.00302161	0.827375	-2.09232	0.0364103	.
4	44707678	.	C	T	C	N	ADD	25	0.05	1.43178	0.00302161	0.827375	-2.09232	0.0364103	.
4	80963456	.	A	AT	A	N	ADD	25	0.05	1.43178	0.00302161	0.827375	-2.09232	0.0364103	.
4	94610411	.	T	C	T	N	ADD	25	0.05	1.43178	0.00302161	0.827375	-2.09232	0.0364103	.
4	152346816	.	A	G	A	N	ADD	25	0.05	1.43178	0.00302161	0.827375	-2.09232	0.0364103	.
4	155866062	.	A	G	A	N	ADD	25	0.05	1.43178	0.00302161	0.827375	-2.09232	0.0364103	.
4	185535463	.	A	G	A	N	ADD	25	0.05	1.43178	0.00302161	0.827375	-2.09232	0.0364103	.
5	176642830	.	G	A	G	N	ADD	25	0.05	1.43178	0.00302161	0.827375	-2.09232	0.0364103	.
6	4935840	.	T	G	T	N	ADD	25	0.05	1.43178	0.00302161	0.827375	-2.09232	0.0364103	.
6	122717742	.	C	G	C	N	ADD	25	0.05	1.43178	0.00302161	0.827375	-2.09232	0.0364103	.
6	122717743	.	T	C	T	N	ADD	25	0.05	1.43178	0.00302161	0.827375	-2.09232	0.0364103	.
6	122780203	.	G	C	G	N	ADD	25	0.05	1.43178	0.00302161	0.827375	-2.09232	0.0364103	.
7	512309	.	T	C	T	N	ADD	25	0.05	1.43178	0.00302161	0.827375	-2.09232	0.0364103	.
7	16864739	.	G	A	G	N	ADD	25	0.05	1.43178	0.00302161	0.827375	-2.09232	0.0364103	.
7	16873896	.	G	A	G	N	ADD	25	0.05	1.43178	0.00302161	0.827375	-2.09232	0.0364103	.
8	30117715	.	T	C	T	N	ADD	25	0.05	1.43178	0.00302161	0.827375	-2.09232	0.0364103	.
8	30117779	.	T	C	T	N	ADD	25	0.05	1.43178	0.00302161	0.827375	-2.09232	0.0364103	.
9	69205092	.	A	G	A	N	ADD	25	0.05	1.43178	0.00302161	0.827375	-2.09232	0.0364103	.
9	114061711	.	A	C	A	N	ADD	25	0.05	1.43178	0.00302161	0.827375	-2.09232	0.0364103	.
9	128587833	.	A	G	A	N	ADD	25	0.05	1.43178	0.00302161	0.827375	-2.09232	0.0364103	.
9	128630274	.	G	A	G	N	ADD	25	0.05	1.43178	0.00302161	0.827375	-2.09232	0.0364103	.
9	129640629	.	C	G	C	N	ADD	25	0.05	1.43178	0.00302161	0.827375	-2.09232	0.0364103	.
9	131261128	.	A	G	A	N	ADD	25	0.05	1.43178	0.00302161	0.827375	-2.09232	0.0364103	.
9	131261290	.	A	G	A	N	ADD	25	0.05	1.43178	0.00302161	0.827375	-2.09232	0.0364103	.
10	7243670	.	A	G	A	N	ADD	25	0.05	1.43178	0.00302161	0.827375	-2.09232	0.0364103	.
10	19450530	.	T	G	T	N	ADD	25	0.05	1.43178	0.00302161	0.827375	-2.09232	0.0364103	.
10	49610716	.	C	T	C	N	ADD	25	0.05	1.43178	0.00302161	0.827375	-2.09232	0.0364103	.
10	49620460	.	G	A	G	N	ADD	25	0.05	1.43178	0.00302161	0.827375	-2.09232	0.0364103	.
10	96324474	.	A	G	A	N	ADD	25	0.05	1.43178	0.00302161	0.827375	-2.09232	0.0364103	.
11	10634062	.	C	T	C	N	ADD	25	0.05	1.43178	0.00302161	0.827375	-2.09232	0.0364103	.
11	19949033	.	C	T	C	N	ADD	25	0.05	1.43178	0.00302161	0.827375	-2.09232	0.0364103	.
11	26531155	.	T	C	T	N	ADD	25	0.05	1.43178	0.00302161	0.827375	-2.09232	0.0364103	.
11	47410177	.	A	G	A	N	ADD	25	0.05	1.43178	0.00302161	0.827375	-2.09232	0.0364103	.
11	65582378	.	A	T	A	N	ADD	25	0.05	1.43178	0.00302161	0.827375	-2.09232	0.0364103	.
11	65868582	.	T	C	T	N	ADD	25	0.05	1.43178	0.00302161	0.827375	-2.09232	0.0364103	.
11	67682893	.	A	G	A	N	ADD	25	0.05	1.43178	0.00302161	0.827375	-2.09232	0.0364103	.
12	4627511	.	G	C	G	N	ADD	25	0.05	1.43178	0.00302161	0.827375	-2.09232	0.0364103	.
12	4658937	.	G	A	G	N	ADD	25	0.05	1.43178	0.00302161	0.827375	-2.09232	0.0364103	.
12	14676959	.	A	C	A	N	ADD	25	0.05	1.43178	0.00302161	0.827375	-2.09232	0.0364103	.
12	50640938	.	C	T	C	N	ADD	25	0.05	1.43178	0.00302161	0.827375	-2.09232	0.0364103	.
12	50741384	.	A	G	A	N	ADD	25	0.05	1.43178	0.00302161	0.827375	-2.09232	0.0364103	.
12	56588506	.	C	T	C	N	ADD	25	0.05	1.43178	0.00302161	0.827375	-2.09232	0.0364103	.
13	22803427	.	A	G	A	N	ADD	25	0.05	1.43178	0.00302161	0.827375	-2.09232	0.0364103	.
13	31247855	.	T	C	T	N	ADD	25	0.05	1.43178	0.00302161	0.827375	-2.09232	0.0364103	.
14	77518230	.	C	T	C	N	ADD	25	0.05	1.43178	0.00302161	0.827375	-2.09232	0.0364103	.
14	77552271	.	C	T	C	N	ADD	25	0.05	1.43178	0.00302161	0.827375	-2.09232	0.0364103	.
15	41523318	.	G	C	G	N	ADD	25	0.05	1.43178	0.00302161	0.827375	-2.09232	0.0364103	.
15	45163996	.	G	A	G	N	ADD	25	0.05	1.43178	0.00302161	0.827375	-2.09232	0.0364103	.
15	50197480	.	A	T	A	N	ADD	25	0.05	1.43178	0.00302161	0.827375	-2.09232	0.0364103	.
15	58560910	.	A	G	A	N	ADD	25	0.05	1.43178	0.00302161	0.827375	-2.09232	0.0364103	.
15	58561013	.	GAC	G	GAC	N	ADD	25	0.05	1.43178	0.00302161	0.827375	-2.09232	0.0364103	.
15	58561019	.	C	T	C	N	ADD	25	0.05	1.43178	0.00302161	0.827375	-2.09232	0.0364103	.
15	58561108	.	C	G	C	N	ADD	25	0.05	1.43178	0.00302161	0.827375	-2.09232	0.0364103	.
15	65078015	.	T	C	T	N	ADD	25	0.05	1.43178	0.00302161	0.827375	-2.09232	0.0364103	.
15	100573657	.	C	T	C	N	ADD	25	0.05	1.43178	0.00302161	0.827375	-2.09232	0.0364103	.
15	101051652	.	CG	C	CG	N	ADD	25	0.05	1.43178	0.00302161	0.827375	-2.09232	0.0364103	.
16	7676689	.	A	G	A	N	ADD	25	0.05	1.43178	0.00302161	0.827375	-2.09232	0.0364103	.
16	11350597	.	GA	G	GA	N	ADD	25	0.05	1.43178	0.00302161	0.827375	-2.09232	0.0364103	.
17	41524328	.	A	C	A	N	ADD	25	0.05	1.43178	0.00302161	0.827375	-2.09232	0.0364103	.
17	41524544	.	T	A	T	N	ADD	25	0.05	1.43178	0.00302161	0.827375	-2.09232	0.0364103	.
17	45999678	.	T	C	T	N	ADD	25	0.05	1.43178	0.00302161	0.827375	-2.09232	0.0364103	.
17	62387327	.	C	T	C	N	ADD	25	0.05	1.43178	0.00302161	0.827375	-2.09232	0.0364103	.
17	75130651	.	GT	G	GT	N	ADD	25	0.05	1.43178	0.00302161	0.827375	-2.09232	0.0364103	.
18	74446495	.	A	G	A	N	ADD	25	0.05	1.43178	0.00302161	0.827375	-2.09232	0.0364103	.
19	54081169	.	G	C	G	N	ADD	25	0.05	1.43178	0.00302161	0.827375	-2.09232	0.0364103	.
20	3742444	.	A	G	A	N	ADD	25	0.05	1.43178	0.00302161	0.827375	-2.09232	0.0364103	.
20	35496586	.	C	G	C	N	ADD	25	0.05	1.43178	0.00302161	0.827375	-2.09232	0.0364103	.
20	56399368	.	C	A	C	N	ADD	25	0.05	1.43178	0.00302161	0.827375	-2.09232	0.0364103	.
16	2786026	.	T	G	T	Y	ADD	23	30.999	1.6438	1.23635	777.239	2.08903	0.0367049	.
22	10944825	.	G	A	G	Y	ADD	23	30.999	1.6438	1.23635	777.239	2.08903	0.0367049	.
18	48817447	.	T	C	T	N	ADD	18	18	1.38441	1.19361	271.445	2.08781	0.0368153	.
1	19238850	.	C	G	C	N	ADD	18	18	1.38441	1.19361	271.445	2.08781	0.0368154	.
1	19242228	.	G	C	G	N	ADD	18	18	1.38441	1.19361	271.445	2.08781	0.0368154	.
1	43598648	.	A	G	A	N	ADD	18	18	1.38441	1.19361	271.445	2.08781	0.0368154	.
1	43602188	.	A	G	A	N	ADD	18	18	1.38441	1.19361	271.445	2.08781	0.0368154	.
8	23845074	.	C	T	C	N	ADD	18	18	1.38441	1.19361	271.445	2.08781	0.0368154	.
14	74526097	.	A	G	A	N	ADD	18	18	1.38441	1.19361	271.445	2.08781	0.0368154	.
14	74526158	.	A	C	A	N	ADD	18	18	1.38441	1.19361	271.445	2.08781	0.0368154	.
16	1998825	.	C	G	C	N	ADD	18	18	1.38441	1.19361	271.445	2.08781	0.0368154	.
17	40749225	.	T	G	T	N	ADD	18	18	1.38441	1.19361	271.445	2.08781	0.0368154	.
19	56555474	.	ATTAG	A	ATTAG	N	ADD	18	18	1.38441	1.19361	271.445	2.08781	0.0368154	.
22	48646388	.	T	G	T	N	ADD	18	0.0555555	1.38444	0.00368377	0.837842	-2.08776	0.0368195	.
19	7482188	.	A	C	A	Y	ADD	16	37.8001	1.74089	1.24637	1146.41	2.08647	0.036936	.
2	47463269	.	A	G	A	Y	ADD	16	37.8	1.74089	1.24636	1146.41	2.08647	0.0369363	.
2	47466567	.	G	T	G	Y	ADD	16	37.8	1.74089	1.24636	1146.41	2.08647	0.0369363	.
6	35060037	.	G	C	G	Y	ADD	16	37.7999	1.74089	1.24636	1146.41	2.08647	0.0369363	.
1	57136710	.	T	C	T	Y	ADD	14	49.0008	1.86956	1.25555	1912.38	2.08169	0.037371	.
1	167875344	.	C	G	C	Y	ADD	14	49.0008	1.86956	1.25555	1912.38	2.08169	0.037371	.
6	160103546	.	C	G	C	Y	ADD	14	49.0008	1.86956	1.25555	1912.38	2.08169	0.037371	.
20	51398763	.	GA	G	GA	Y	ADD	14	49.0008	1.86956	1.25555	1912.38	2.08169	0.037371	.
20	62391630	.	G	A	G	Y	ADD	14	49.0008	1.86956	1.25555	1912.38	2.08169	0.037371	.
12	12718165	.	T	G	T	Y	ADD	14	48.9995	1.86955	1.25552	1912.31	2.08168	0.0373718	.
16	68813681	.	T	G	T	Y	ADD	14	48.9995	1.86955	1.25552	1912.31	2.08168	0.0373718	.
17	83048974	.	C	T	C	Y	ADD	14	48.9995	1.86955	1.25552	1912.31	2.08168	0.0373718	.
10	58388024	.	G	A	G	Y	ADD	14	48.9992	1.86955	1.25551	1912.3	2.08168	0.0373721	.
10	126045944	.	A	C	A	Y	ADD	14	48.9992	1.86955	1.25551	1912.3	2.08168	0.0373721	.
2	68782172	.	C	T	C	N	ADD	18	28	1.60357	1.20837	648.81	2.07799	0.0377098	.
2	208171733	.	G	GCCACTCCAT	G	N	ADD	18	0.0357143	1.60357	0.00154128	0.827563	-2.07799	0.0377098	.
3	9384227	.	G	A	G	N	ADD	18	28	1.60357	1.20837	648.81	2.07799	0.0377098	.
3	32621427	.	C	T	C	N	ADD	18	28	1.60357	1.20837	648.81	2.07799	0.0377098	.
5	117778980	.	A	G	A	N	ADD	18	0.0357143	1.60357	0.00154128	0.827563	-2.07799	0.0377098	.
7	11593566	.	G	A	G	N	ADD	18	28	1.60357	1.20837	648.81	2.07799	0.0377098	.
8	9018083	.	T	G	T	N	ADD	18	0.0357143	1.60357	0.00154128	0.827563	-2.07799	0.0377098	.
10	113581994	.	G	A	G	N	ADD	18	28	1.60357	1.20837	648.81	2.07799	0.0377098	.
10	113582087	.	G	A	G	N	ADD	18	28	1.60357	1.20837	648.81	2.07799	0.0377098	.
11	101476362	.	A	G	A	N	ADD	18	28	1.60357	1.20837	648.81	2.078	0.0377098	.
19	6743623	.	G	C	G	N	ADD	18	28	1.60357	1.20837	648.81	2.07799	0.0377098	.
19	49854876	.	T	G	T	N	ADD	18	28	1.60357	1.20837	648.81	2.07799	0.0377098	.
5	176643956	.	T	C	T	N	ADD	18	0.0357143	1.60357	0.00154128	0.827563	-2.07799	0.0377099	.
14	57490936	.	T	C	T	N	ADD	18	0.0357143	1.60357	0.00154128	0.827563	-2.07799	0.0377099	.
11	77191882	.	C	T	C	Y	ADD	18	37.7992	1.74826	1.22846	1163.06	2.07766	0.0377406	.
1	27906778	.	G	A	G	Y	ADD	18	37.8	1.74828	1.22844	1163.14	2.07765	0.0377419	.
2	3477888	.	G	A	G	Y	ADD	18	37.8	1.74828	1.22844	1163.14	2.07765	0.0377419	.
11	74122912	.	C	CTGTCTGGCAAGTGA	C	Y	ADD	18	37.8	1.74828	1.22844	1163.14	2.07765	0.0377419	.
20	19213038	.	C	T	C	Y	ADD	18	51.6707	1.90379	1.23805	2156.5	2.07213	0.0382534	.
16	28496727	.	A	G	A	Y	ADD	18	51.6672	1.90378	1.23798	2156.33	2.0721	0.038256	.
9	137111750	.	G	A	G	Y	ADD	22	32.9988	1.68996	1.20226	905.729	2.06896	0.0385498	.
17	4632090	.	A	G	A	Y	ADD	22	32.9988	1.68996	1.20226	905.73	2.06896	0.0385498	.
17	4632118	.	T	C	T	Y	ADD	22	32.9988	1.68996	1.20226	905.73	2.06896	0.0385498	.
5	77489580	.	T	TG	T	Y	ADD	16	144.973	2.4117	1.28364	16373.1	2.0635	0.039065	.
22	50270302	.	A	G	A	Y	ADD	16	144.967	2.41168	1.28364	16371.8	2.0635	0.0390651	.
22	31944851	.	CG	C	CG	Y	ADD	19	32.1374	1.68329	1.1863	870.614	2.06146	0.0392595	.
6	36319535	.	G	C	G	Y	ADD	19	32.1384	1.68331	1.18629	870.681	2.06145	0.0392603	.
1	168056007	.	T	C	T	N	ADD	22	15	1.31656	1.13614	198.039	2.05691	0.0396946	.
1	197052963	.	TCTCA	T	TCTCA	N	ADD	22	0.0666666	1.31656	0.00504952	0.880171	-2.05691	0.0396946	.
1	197135019	.	TA	T	TA	N	ADD	22	0.0666666	1.31656	0.00504952	0.880171	-2.05691	0.0396946	.
9	130217756	.	G	A	G	N	ADD	22	15	1.31656	1.13614	198.039	2.05691	0.0396946	.
10	122332406	.	C	T	C	N	ADD	22	15	1.31656	1.13614	198.039	2.05691	0.0396946	.
19	50378912	.	A	G	A	N	ADD	22	0.0666666	1.31656	0.00504952	0.880171	-2.05691	0.0396946	.
10	19531067	.	C	G	C	N	ADD	22	0.0666667	1.31656	0.00504952	0.880172	-2.05691	0.0396947	.
1	205797031	.	CA	C	CA	N	ADD	22	0.0666667	1.31656	0.00504952	0.880174	-2.05691	0.0396948	.
6	110476360	.	A	C	A	N	ADD	22	0.0666667	1.31656	0.00504952	0.880174	-2.05691	0.0396948	.
6	110476402	.	G	A	G	N	ADD	22	0.0666667	1.31656	0.00504952	0.880174	-2.05691	0.0396948	.
6	110476409	.	A	G	A	N	ADD	22	0.0666667	1.31656	0.00504952	0.880174	-2.05691	0.0396948	.
10	100329149	.	C	T	C	N	ADD	22	0.0666667	1.31656	0.00504952	0.880174	-2.05691	0.0396948	.
11	1084524	.	G	A	G	N	ADD	22	0.0666667	1.31656	0.00504952	0.880174	-2.05691	0.0396948	.
11	1084537	.	A	G	A	N	ADD	22	0.0666667	1.31656	0.00504952	0.880174	-2.05691	0.0396948	.
12	88060817	.	T	TA	T	N	ADD	22	0.0666667	1.31656	0.00504952	0.880174	-2.05691	0.0396948	.
13	20188817	.	A	G	A	N	ADD	22	0.0666667	1.31656	0.00504952	0.880174	-2.05691	0.0396948	.
15	69440397	.	C	T	C	N	ADD	22	0.0666667	1.31656	0.00504952	0.880174	-2.05691	0.0396948	.
15	100575243	.	C	A	C	N	ADD	22	0.0666667	1.31656	0.00504952	0.880174	-2.05691	0.0396948	.
17	7778094	.	C	G	C	N	ADD	22	0.0666667	1.31656	0.00504952	0.880174	-2.05691	0.0396948	.
18	37565697	.	T	TCTCG	T	N	ADD	22	0.0666667	1.31656	0.00504952	0.880174	-2.05691	0.0396948	.
19	18258000	.	G	T	G	N	ADD	22	15	1.31656	1.13614	198.039	2.05691	0.0396948	.
19	18267409	.	A	G	A	N	ADD	22	15	1.31656	1.13614	198.039	2.05691	0.0396948	.
1	23975231	.	T	C	T	N	ADD	24	0.0526316	1.4327	0.00317491	0.872492	-2.05517	0.0398626	.
1	85022471	.	G	C	G	N	ADD	24	0.0526316	1.4327	0.00317491	0.872492	-2.05517	0.0398626	.
1	112712767	.	C	T	C	N	ADD	24	0.0526316	1.4327	0.00317491	0.872492	-2.05517	0.0398626	.
1	153343308	.	T	C	T	N	ADD	24	0.0526316	1.4327	0.00317491	0.872492	-2.05517	0.0398626	.
1	156906193	.	G	A	G	N	ADD	24	0.0526316	1.4327	0.00317491	0.872492	-2.05517	0.0398626	.
1	166277182	.	A	G	A	N	ADD	24	0.0526316	1.4327	0.00317491	0.872492	-2.05517	0.0398626	.
1	180928385	.	C	T	C	N	ADD	24	0.0526316	1.4327	0.00317491	0.872492	-2.05517	0.0398626	.
1	237548344	.	T	C	T	N	ADD	24	0.0526316	1.4327	0.00317491	0.872493	-2.05517	0.0398626	.
2	8730684	.	A	G	A	N	ADD	24	0.0526316	1.4327	0.00317491	0.872493	-2.05517	0.0398626	.
2	9344413	.	C	T	C	N	ADD	24	0.0526316	1.4327	0.00317491	0.872492	-2.05517	0.0398626	.
2	9344432	.	TAAAA	T	TAAAA	N	ADD	24	0.0526316	1.4327	0.00317491	0.872492	-2.05517	0.0398626	.
2	24729871	.	C	CT	C	N	ADD	24	0.0526316	1.4327	0.00317491	0.872492	-2.05517	0.0398626	.
2	127654360	.	A	G	A	N	ADD	24	0.0526316	1.4327	0.00317491	0.872492	-2.05517	0.0398626	.
2	127654376	.	A	G	A	N	ADD	24	0.0526316	1.4327	0.00317491	0.872492	-2.05517	0.0398626	.
2	170501964	.	T	A	T	N	ADD	24	0.0526316	1.4327	0.00317491	0.872492	-2.05517	0.0398626	.
2	205553308	.	G	A	G	N	ADD	24	0.0526316	1.4327	0.00317491	0.872492	-2.05517	0.0398626	.
3	399263	.	G	A	G	N	ADD	24	0.0526316	1.4327	0.00317491	0.872492	-2.05517	0.0398626	.
3	45086023	.	T	C	T	N	ADD	24	0.0526316	1.4327	0.00317491	0.872492	-2.05517	0.0398626	.
3	120652567	.	G	A	G	N	ADD	24	0.0526316	1.4327	0.00317491	0.872492	-2.05517	0.0398626	.
3	133620018	.	A	C	A	N	ADD	24	0.0526316	1.4327	0.00317491	0.872492	-2.05517	0.0398626	.
4	73854208	.	G	A	G	N	ADD	24	0.0526316	1.4327	0.00317491	0.872492	-2.05517	0.0398626	.
4	78286630	.	G	T	G	N	ADD	24	0.0526316	1.4327	0.00317491	0.872493	-2.05517	0.0398626	.
4	183280995	.	G	T	G	N	ADD	24	0.0526316	1.4327	0.00317491	0.872492	-2.05517	0.0398626	.
5	55397546	.	G	A	G	N	ADD	24	0.0526316	1.4327	0.00317491	0.872492	-2.05517	0.0398626	.
5	55397574	.	G	A	G	N	ADD	24	0.0526316	1.4327	0.00317491	0.872492	-2.05517	0.0398626	.
5	55397688	.	C	T	C	N	ADD	24	0.0526316	1.4327	0.00317491	0.872492	-2.05517	0.0398626	.
5	55410497	.	T	TTTTAAA	T	N	ADD	24	0.0526316	1.4327	0.00317491	0.872492	-2.05517	0.0398626	.
5	55414115	.	G	A	G	N	ADD	24	0.0526316	1.4327	0.00317491	0.872492	-2.05517	0.0398626	.
5	55425814	.	A	C	A	N	ADD	24	0.0526316	1.4327	0.00317491	0.872492	-2.05517	0.0398626	.
5	55441963	.	G	C	G	N	ADD	24	0.0526316	1.4327	0.00317491	0.872492	-2.05517	0.0398626	.
6	89623880	.	A	G	A	N	ADD	24	0.0526316	1.4327	0.00317491	0.872492	-2.05517	0.0398626	.
6	89650627	.	G	A	G	N	ADD	24	0.0526316	1.4327	0.00317491	0.872492	-2.05517	0.0398626	.
6	89652092	.	G	A	G	N	ADD	24	0.0526316	1.4327	0.00317491	0.872492	-2.05517	0.0398626	.
6	89661985	.	G	A	G	N	ADD	24	0.0526316	1.4327	0.00317491	0.872492	-2.05517	0.0398626	.
6	89676035	.	A	G	A	N	ADD	24	0.0526316	1.4327	0.00317491	0.872492	-2.05517	0.0398626	.
7	16873993	.	A	G	A	N	ADD	24	0.0526316	1.4327	0.00317491	0.872492	-2.05517	0.0398626	.
7	21900939	.	AACTT	A	AACTT	N	ADD	24	0.0526316	1.4327	0.00317491	0.872492	-2.05517	0.0398626	.
8	9003110	.	T	C	T	N	ADD	24	0.0526316	1.4327	0.00317491	0.872492	-2.05517	0.0398626	.
8	30138642	.	A	G	A	N	ADD	24	0.0526316	1.4327	0.00317491	0.872493	-2.05517	0.0398626	.
8	30138740	.	T	C	T	N	ADD	24	0.0526316	1.4327	0.00317491	0.872493	-2.05517	0.0398626	.
8	30144399	.	T	G	T	N	ADD	24	0.0526316	1.4327	0.00317491	0.872493	-2.05517	0.0398626	.
8	144095929	.	A	G	A	N	ADD	24	0.0526316	1.4327	0.00317491	0.872493	-2.05517	0.0398626	.
8	144105743	.	T	C	T	N	ADD	24	0.0526316	1.4327	0.00317491	0.872493	-2.05517	0.0398626	.
8	144113708	.	A	G	A	N	ADD	24	0.0526316	1.4327	0.00317491	0.872493	-2.05517	0.0398626	.
9	129858300	.	GCAGCCC	G	GCAGCCC	N	ADD	24	0.0526316	1.4327	0.00317491	0.872493	-2.05517	0.0398626	.
9	129861744	.	T	C	T	N	ADD	24	0.0526316	1.4327	0.00317491	0.872493	-2.05517	0.0398626	.
9	129867952	.	A	G	A	N	ADD	24	0.0526316	1.4327	0.00317491	0.872492	-2.05517	0.0398626	.
9	131484628	.	G	T	G	N	ADD	24	0.0526316	1.4327	0.00317491	0.872492	-2.05517	0.0398626	.
9	131507286	.	C	T	C	N	ADD	24	0.0526316	1.4327	0.00317491	0.872492	-2.05517	0.0398626	.
9	131508890	.	T	C	T	N	ADD	24	0.0526316	1.4327	0.00317491	0.872492	-2.05517	0.0398626	.
9	131510049	.	A	G	A	N	ADD	24	0.0526316	1.4327	0.00317491	0.872492	-2.05517	0.0398626	.
9	131510212	.	A	G	A	N	ADD	24	0.0526316	1.4327	0.00317491	0.872492	-2.05517	0.0398626	.
9	131511357	.	T	C	T	N	ADD	24	0.0526316	1.4327	0.00317491	0.872492	-2.05517	0.0398626	.
9	131511516	.	G	A	G	N	ADD	24	0.0526316	1.4327	0.00317491	0.872492	-2.05517	0.0398626	.
9	131511928	.	C	G	C	N	ADD	24	0.0526316	1.4327	0.00317491	0.872492	-2.05517	0.0398626	.
9	131512101	.	T	C	T	N	ADD	24	0.0526316	1.4327	0.00317491	0.872492	-2.05517	0.0398626	.
9	131518776	.	A	G	A	N	ADD	24	0.0526316	1.4327	0.00317491	0.872492	-2.05517	0.0398626	.
9	131522237	.	C	T	C	N	ADD	24	0.0526316	1.4327	0.00317491	0.872492	-2.05517	0.0398626	.
10	7202280	.	C	T	C	N	ADD	24	0.0526316	1.4327	0.00317491	0.872492	-2.05517	0.0398626	.
10	70531548	.	G	A	G	N	ADD	24	0.0526316	1.4327	0.00317491	0.872492	-2.05517	0.0398626	.
10	111004836	.	T	C	T	N	ADD	24	0.0526316	1.4327	0.00317491	0.872492	-2.05517	0.0398626	.
12	753823	.	T	C	T	N	ADD	24	0.0526316	1.4327	0.00317491	0.872493	-2.05517	0.0398626	.
12	31415287	.	C	T	C	N	ADD	24	0.0526316	1.4327	0.00317491	0.872493	-2.05517	0.0398626	.
12	40287255	.	C	T	C	N	ADD	24	0.0526316	1.4327	0.00317491	0.872492	-2.05517	0.0398626	.
13	26758699	.	A	G	A	N	ADD	24	0.0526316	1.4327	0.00317491	0.872493	-2.05517	0.0398626	.
14	47061642	.	G	C	G	N	ADD	24	0.0526316	1.4327	0.00317491	0.872492	-2.05517	0.0398626	.
15	100554147	.	A	G	A	N	ADD	24	0.0526316	1.4327	0.00317491	0.872493	-2.05517	0.0398626	.
16	28606164	.	C	T	C	N	ADD	24	0.0526316	1.4327	0.00317491	0.872493	-2.05517	0.0398626	.
16	84324319	.	G	T	G	N	ADD	24	0.0526316	1.4327	0.00317491	0.872492	-2.05517	0.0398626	.
17	3664718	.	A	G	A	N	ADD	24	0.0526316	1.4327	0.00317491	0.872493	-2.05517	0.0398626	.
17	4174190	.	G	A	G	N	ADD	24	0.0526316	1.4327	0.00317491	0.872493	-2.05517	0.0398626	.
18	56602813	.	A	T	A	N	ADD	24	0.0526316	1.4327	0.00317491	0.872492	-2.05517	0.0398626	.
18	68846234	.	C	G	C	N	ADD	24	0.0526316	1.4327	0.00317491	0.872492	-2.05517	0.0398626	.
19	43966037	.	T	A	T	N	ADD	24	0.0526316	1.4327	0.00317491	0.872492	-2.05517	0.0398626	.
20	18525972	.	T	C	T	N	ADD	24	0.0526316	1.4327	0.00317491	0.872493	-2.05517	0.0398626	.
1	3524083	.	T	C	T	N	ADD	24	0.0526316	1.4327	0.00317489	0.872496	-2.05517	0.0398629	.
1	21881537	.	C	T	C	N	ADD	24	0.0526316	1.4327	0.00317489	0.872496	-2.05517	0.0398629	.
1	54918379	.	G	GA	G	N	ADD	24	0.0526316	1.4327	0.00317489	0.872496	-2.05517	0.0398629	.
1	237566824	.	A	G	A	N	ADD	24	0.0526316	1.4327	0.00317489	0.872496	-2.05517	0.0398629	.
5	37752395	.	A	G	A	N	ADD	24	0.0526316	1.4327	0.00317489	0.872496	-2.05517	0.0398629	.
9	93289239	.	A	G	A	N	ADD	24	0.0526316	1.4327	0.00317489	0.872496	-2.05517	0.0398629	.
9	93298987	.	A	G	A	N	ADD	24	0.0526316	1.4327	0.00317489	0.872496	-2.05517	0.0398629	.
10	17129266	.	G	C	G	N	ADD	24	0.0526316	1.4327	0.00317489	0.872496	-2.05517	0.0398629	.
10	50265407	.	A	G	A	N	ADD	24	0.0526316	1.4327	0.00317489	0.872496	-2.05517	0.0398629	.
10	50266280	.	A	G	A	N	ADD	24	0.0526316	1.4327	0.00317489	0.872496	-2.05517	0.0398629	.
10	106611813	.	A	AGTTT	A	N	ADD	24	0.0526316	1.4327	0.00317489	0.872496	-2.05517	0.0398629	.
10	116948804	.	GAGA	G	GAGA	N	ADD	24	0.0526316	1.4327	0.00317489	0.872496	-2.05517	0.0398629	.
11	8912554	.	A	G	A	N	ADD	24	0.0526316	1.4327	0.00317489	0.872496	-2.05517	0.0398629	.
11	8925474	.	A	G	A	N	ADD	24	0.0526316	1.4327	0.00317489	0.872496	-2.05517	0.0398629	.
11	8932024	.	C	A	C	N	ADD	24	0.0526316	1.4327	0.00317489	0.872496	-2.05517	0.0398629	.
12	3018486	.	A	G	A	N	ADD	24	0.0526316	1.4327	0.00317489	0.872496	-2.05517	0.0398629	.
12	56210632	.	GAT	G	GAT	N	ADD	24	0.0526316	1.4327	0.00317489	0.872496	-2.05517	0.0398629	.
12	56210636	.	T	C	T	N	ADD	24	0.0526316	1.4327	0.00317489	0.872496	-2.05517	0.0398629	.
17	62680912	.	G	C	G	N	ADD	24	0.0526316	1.4327	0.00317489	0.872496	-2.05517	0.0398629	.
17	62681979	.	A	G	A	N	ADD	24	0.0526316	1.4327	0.00317489	0.872496	-2.05517	0.0398629	.
17	62681986	.	A	G	A	N	ADD	24	0.0526316	1.4327	0.00317489	0.872496	-2.05517	0.0398629	.
19	48055131	.	T	C	T	N	ADD	24	0.0526316	1.4327	0.00317489	0.872496	-2.05517	0.0398629	.
1	31731046	.	C	G	C	Y	ADD	11	119.002	2.33024	1.2361	11456.6	2.05092	0.0402744	.
1	167128708	.	G	A	G	Y	ADD	11	118.97	2.33011	1.23608	11450.6	2.05092	0.0402744	.
3	112524788	.	T	C	T	Y	ADD	11	118.97	2.33011	1.23608	11450.6	2.05092	0.0402744	.
5	23510212	.	G	T	G	Y	ADD	11	118.975	2.33013	1.23608	11451.5	2.05092	0.0402744	.
6	117409656	.	G	A	G	Y	ADD	11	118.975	2.33013	1.23608	11451.5	2.05092	0.0402744	.
10	94349085	.	G	A	G	Y	ADD	11	118.99	2.33019	1.23609	11454.3	2.05092	0.0402744	.
10	94352476	.	T	G	T	Y	ADD	11	118.99	2.33019	1.23609	11454.3	2.05092	0.0402744	.
14	24326379	.	GT	G	GT	Y	ADD	11	118.975	2.33013	1.23608	11451.5	2.05092	0.0402744	.
17	410351	.	G	T	G	Y	ADD	11	119.001	2.33023	1.23609	11456.5	2.05092	0.0402744	.
17	410391	.	T	C	T	Y	ADD	11	119.001	2.33023	1.23609	11456.5	2.05092	0.0402744	.
2	6864938	.	C	T	C	Y	ADD	24	0.0139556	2.08452	0.000234638	0.830036	-2.04933	0.0404298	.
11	118037421	.	A	G	A	Y	ADD	24	0.0139556	2.08452	0.000234639	0.830036	-2.04933	0.0404298	.
14	87941390	.	G	C	G	Y	ADD	24	0.0139556	2.08452	0.000234639	0.830036	-2.04933	0.0404298	.
17	42955720	.	T	C	T	Y	ADD	24	0.0139556	2.08452	0.000234638	0.830036	-2.04933	0.0404298	.
17	42964217	.	G	A	G	Y	ADD	24	0.0139556	2.08452	0.000234638	0.830036	-2.04933	0.0404298	.
17	42964548	.	G	T	G	Y	ADD	24	0.0139556	2.08452	0.000234638	0.830036	-2.04933	0.0404298	.
17	42981054	.	T	C	T	Y	ADD	24	0.0139556	2.08452	0.000234638	0.830036	-2.04933	0.0404298	.
2	119638598	.	C	T	C	Y	ADD	24	0.0139496	2.08477	0.000234423	0.830083	-2.04929	0.0404335	.
12	53039152	.	A	G	A	N	ADD	26	0.074074	1.28019	0.00602512	0.910681	-2.03305	0.0420475	.
8	39927802	.	G	A	G	Y	ADD	17	48.3342	1.90761	1.14946	2032.43	2.03298	0.0420543	.
7	44111410	.	C	T	C	Y	ADD	17	48.3322	1.90761	1.14942	2032.33	2.03297	0.0420558	.
7	44114181	.	A	G	A	Y	ADD	17	48.3322	1.90761	1.14942	2032.33	2.03297	0.0420558	.
7	11402073	.	G	T	G	Y	ADD	17	48.3322	1.90761	1.14942	2032.33	2.03296	0.0420561	.
2	39290577	.	A	T	A	Y	ADD	15	0.00740908	2.41518	6.52E-05	0.842493	-2.03093	0.0422623	.
12	76460094	.	A	C	A	Y	ADD	15	0.00740908	2.41518	6.52E-05	0.842493	-2.03093	0.0422623	.
12	9995251	.	T	C	T	Y	ADD	15	135.015	2.41534	1.18697	15357.8	2.03093	0.0422624	.
11	32416368	.	T	G	T	Y	ADD	15	135.061	2.41551	1.18697	15368	2.03093	0.0422626	.
1	29325556	.	T	C	T	N	ADD	17	26	1.60528	1.1183	604.491	2.02961	0.0423958	.
2	29023067	.	G	A	G	N	ADD	17	26	1.60528	1.1183	604.491	2.02961	0.0423958	.
3	8688603	.	C	G	C	N	ADD	17	26	1.60528	1.1183	604.491	2.02961	0.0423958	.
4	84244126	.	G	C	G	N	ADD	17	26	1.60528	1.1183	604.491	2.02961	0.0423958	.
6	105116015	.	C	A	C	N	ADD	17	0.0384615	1.60528	0.00165428	0.894217	-2.02961	0.0423958	.
11	101473446	.	G	A	G	N	ADD	17	26	1.60528	1.1183	604.491	2.02961	0.0423958	.
11	126456673	.	T	C	T	N	ADD	17	0.0384615	1.60528	0.00165428	0.894217	-2.02961	0.0423958	.
12	20723293	.	G	C	G	N	ADD	17	26	1.60528	1.1183	604.492	2.02961	0.0423958	.
14	60478131	.	A	T	A	N	ADD	17	0.0384615	1.60528	0.00165428	0.894217	-2.02961	0.0423958	.
19	12663394	.	G	C	G	N	ADD	17	26	1.60528	1.1183	604.491	2.02961	0.0423958	.
1	11857563	.	T	TA	T	N	ADD	17	26	1.60528	1.1183	604.491	2.02961	0.0423959	.
6	32859208	.	C	T	C	N	ADD	17	26	1.60528	1.1183	604.491	2.02961	0.0423959	.
7	77278882	.	A	C	A	N	ADD	17	26	1.60528	1.1183	604.491	2.02961	0.0423959	.
9	133690507	.	T	C	T	N	ADD	17	26	1.60528	1.1183	604.492	2.02961	0.0423959	.
17	41046675	.	T	A	T	N	ADD	17	26	1.60528	1.1183	604.491	2.02961	0.0423959	.
22	50030504	.	G	T	G	N	ADD	17	26	1.60528	1.1183	604.491	2.02961	0.0423959	.
5	64769116	.	G	A	G	Y	ADD	17	34.9975	1.75382	1.12509	1088.65	2.02717	0.0426454	.
17	59257307	.	C	G	C	Y	ADD	17	34.9975	1.75382	1.12509	1088.65	2.02717	0.0426454	.
19	8257710	.	G	A	G	Y	ADD	17	34.9975	1.75382	1.12509	1088.65	2.02717	0.0426454	.
19	42099624	.	A	G	A	Y	ADD	17	34.9975	1.75382	1.12509	1088.65	2.02717	0.0426454	.
11	20090871	.	A	C	A	Y	ADD	17	34.9984	1.75385	1.12504	1088.75	2.02714	0.0426482	.
9	8454566	.	T	C	T	Y	ADD	17	34.9993	1.75389	1.12499	1088.86	2.02711	0.0426508	.
4	99207596	.	T	C	T	Y	ADD	17	35	1.75391	1.12496	1088.93	2.0271	0.0426525	.
5	168410197	.	C	T	C	Y	ADD	17	35	1.75391	1.12496	1088.93	2.0271	0.0426526	.
4	168427284	.	T	C	T	N	ADD	13	24	1.56791	1.11073	518.58	2.02694	0.0426684	.
12	6912921	.	T	A	T	N	ADD	13	24	1.56791	1.11073	518.58	2.02694	0.0426684	.
17	22568603	.	A	G	A	N	ADD	13	24	1.56791	1.11073	518.58	2.02694	0.0426684	.
19	2078489	.	T	C	T	N	ADD	13	24	1.56791	1.11073	518.58	2.02694	0.0426684	.
9	127344499	.	C	T	C	N	ADD	13	24	1.56791	1.11072	518.58	2.02694	0.0426685	.
12	56425198	.	G	C	G	Y	ADD	23	0.0146343	2.08554	0.00024556	0.872146	-2.02556	0.0428101	.
18	12308505	.	G	A	G	Y	ADD	23	0.0146344	2.08554	0.00024556	0.872146	-2.02556	0.0428101	.
10	49019740	.	T	C	T	Y	ADD	23	0.0146325	2.08561	0.000245494	0.87216	-2.02555	0.0428112	.
10	49019882	.	C	A	C	Y	ADD	23	0.0146325	2.08561	0.000245494	0.87216	-2.02555	0.0428112	.
18	74518737	.	G	A	G	Y	ADD	23	0.0146325	2.08561	0.000245494	0.87216	-2.02555	0.0428112	.
3	43037050	.	T	C	T	Y	ADD	23	0.0146275	2.08581	0.000245317	0.872198	-2.02552	0.0428139	.
8	143792384	.	T	C	T	Y	ADD	23	0.0146275	2.08581	0.000245317	0.872198	-2.02552	0.0428139	.
11	72821524	.	G	T	G	Y	ADD	23	0.0146275	2.08581	0.000245317	0.872198	-2.02552	0.0428139	.
12	4615968	.	G	A	G	Y	ADD	23	0.0146275	2.08581	0.000245317	0.872198	-2.02552	0.0428139	.
5	19721152	.	T	C	T	N	ADD	17	0.060606	1.38715	0.00399731	0.918891	-2.02094	0.0432856	.
4	5640547	.	T	C	T	N	ADD	17	16.5	1.38716	1.08827	250.168	2.02094	0.0432857	.
4	186603866	.	A	C	A	N	ADD	17	16.5	1.38716	1.08827	250.168	2.02094	0.0432857	.
7	122044664	.	A	G	A	N	ADD	17	16.5	1.38716	1.08827	250.168	2.02094	0.0432857	.
9	676954	.	T	C	T	N	ADD	17	16.5	1.38716	1.08827	250.168	2.02094	0.0432857	.
9	128803275	.	T	C	T	N	ADD	17	16.5	1.38716	1.08827	250.168	2.02094	0.0432857	.
11	3107797	.	G	A	G	N	ADD	17	16.5	1.38716	1.08827	250.168	2.02094	0.0432857	.
11	4388696	.	A	G	A	N	ADD	17	0.060606	1.38716	0.00399731	0.918892	-2.02094	0.0432857	.
14	55138318	.	A	C	A	N	ADD	17	16.5	1.38716	1.08827	250.168	2.02094	0.0432857	.
14	55180857	.	CA	C	CA	N	ADD	17	16.5	1.38716	1.08827	250.168	2.02094	0.0432857	.
14	55298684	.	T	C	T	N	ADD	17	16.5	1.38716	1.08827	250.168	2.02094	0.0432857	.
14	55380748	.	A	G	A	N	ADD	17	16.5	1.38716	1.08827	250.168	2.02094	0.0432857	.
17	81276197	.	C	T	C	N	ADD	17	16.5	1.38716	1.08827	250.168	2.02094	0.0432857	.
19	4851884	.	T	C	T	N	ADD	17	16.5	1.38716	1.08827	250.168	2.02094	0.0432857	.
20	57407523	.	T	C	T	N	ADD	17	16.5	1.38716	1.08827	250.168	2.02094	0.0432857	.
22	23752725	.	T	C	T	N	ADD	17	16.5	1.38716	1.08827	250.168	2.02094	0.0432857	.
22	32230921	.	G	A	G	N	ADD	17	16.5	1.38716	1.08827	250.168	2.02094	0.0432857	.
6	88891771	.	C	T	C	Y	ADD	13	44.3341	1.87874	1.11571	1761.67	2.01824	0.0435661	.
9	138058845	.	G	A	G	Y	ADD	13	44.3341	1.87874	1.11571	1761.67	2.01824	0.0435661	.
10	94283975	.	A	G	A	Y	ADD	13	44.3341	1.87874	1.11571	1761.67	2.01824	0.0435661	.
19	38416945	.	T	G	T	Y	ADD	13	44.3341	1.87874	1.11571	1761.67	2.01824	0.0435661	.
6	24976511	.	G	C	G	Y	ADD	13	44.3329	1.87874	1.11569	1761.61	2.01823	0.0435671	.
9	128125577	.	C	T	C	Y	ADD	13	44.3329	1.87874	1.11569	1761.61	2.01823	0.0435671	.
10	94298541	.	C	T	C	Y	ADD	13	44.3329	1.87874	1.11569	1761.61	2.01823	0.0435671	.
10	110118752	.	T	G	T	Y	ADD	13	44.3329	1.87874	1.11569	1761.61	2.01823	0.0435671	.
17	8836504	.	G	C	G	Y	ADD	13	44.3329	1.87874	1.11569	1761.61	2.01823	0.0435671	.
17	18253061	.	A	G	A	Y	ADD	13	44.3329	1.87874	1.11569	1761.61	2.01823	0.0435671	.
16	16036657	.	C	A	C	Y	ADD	13	44.3268	1.87872	1.11557	1761.31	2.01818	0.0435726	.
5	151134177	.	A	C	A	Y	ADD	15	34.2001	1.75075	1.10609	1057.46	2.01756	0.0436374	.
1	113881031	.	C	T	C	Y	ADD	15	34.1998	1.75074	1.10608	1057.45	2.01755	0.0436377	.
17	80099790	.	T	C	T	Y	ADD	15	34.1998	1.75074	1.10608	1057.45	2.01755	0.0436377	.
1	91735070	.	T	C	T	N	ADD	23	0.0555555	1.43372	0.00334459	0.922809	-2.016	0.0438005	.
2	178753292	.	T	A	T	N	ADD	23	0.0555555	1.43372	0.00334459	0.922809	-2.016	0.0438005	.
2	208330409	.	T	C	T	N	ADD	23	0.0555555	1.43372	0.00334459	0.922809	-2.016	0.0438005	.
2	208354325	.	T	A	T	N	ADD	23	0.0555555	1.43372	0.00334459	0.922809	-2.016	0.0438005	.
4	48080191	.	T	C	T	N	ADD	23	0.0555555	1.43372	0.00334459	0.922809	-2.016	0.0438005	.
5	55422790	.	G	C	G	N	ADD	23	0.0555556	1.43372	0.00334459	0.922809	-2.016	0.0438005	.
5	55441710	.	T	C	T	N	ADD	23	0.0555556	1.43372	0.00334459	0.922809	-2.016	0.0438005	.
8	94386817	.	C	T	C	N	ADD	23	0.0555555	1.43372	0.00334459	0.922809	-2.016	0.0438005	.
8	143791496	.	G	C	G	N	ADD	23	0.0555555	1.43372	0.00334459	0.922809	-2.016	0.0438005	.
8	144116298	.	A	G	A	N	ADD	23	0.0555556	1.43372	0.00334459	0.922809	-2.016	0.0438005	.
9	131486240	.	G	A	G	N	ADD	23	0.0555555	1.43372	0.00334459	0.922809	-2.016	0.0438005	.
9	131509113	.	C	T	C	N	ADD	23	0.0555555	1.43372	0.00334459	0.922809	-2.016	0.0438005	.
9	131509126	.	A	G	A	N	ADD	23	0.0555555	1.43372	0.00334459	0.922809	-2.016	0.0438005	.
9	131511651	.	G	A	G	N	ADD	23	0.0555555	1.43372	0.00334459	0.922809	-2.016	0.0438005	.
10	116444239	.	A	T	A	N	ADD	23	0.0555555	1.43372	0.00334459	0.922809	-2.016	0.0438005	.
11	1089474	.	C	G	C	N	ADD	23	0.0555556	1.43372	0.00334459	0.922809	-2.016	0.0438005	.
11	1090036	.	T	C	T	N	ADD	23	0.0555556	1.43372	0.00334459	0.922809	-2.016	0.0438005	.
11	104890286	.	T	G	T	N	ADD	23	0.0555555	1.43372	0.00334459	0.922809	-2.016	0.0438005	.
12	40351379	.	T	C	T	N	ADD	23	0.0555555	1.43372	0.00334459	0.922809	-2.016	0.0438005	.
13	20949478	.	A	G	A	N	ADD	23	0.0555556	1.43372	0.00334459	0.922809	-2.016	0.0438005	.
13	43298663	.	C	T	C	N	ADD	23	0.0555555	1.43372	0.00334459	0.922809	-2.016	0.0438005	.
14	36371445	.	A	T	A	N	ADD	23	0.0555556	1.43372	0.00334459	0.922809	-2.016	0.0438005	.
14	105458201	.	G	A	G	N	ADD	23	0.0555556	1.43372	0.00334459	0.922809	-2.016	0.0438005	.
14	105469487	.	G	A	G	N	ADD	23	0.0555556	1.43372	0.00334459	0.922809	-2.016	0.0438005	.
14	105487258	.	T	C	T	N	ADD	23	0.0555556	1.43372	0.00334459	0.922809	-2.016	0.0438005	.
15	52223481	.	G	T	G	N	ADD	23	0.0555556	1.43372	0.00334459	0.922809	-2.016	0.0438005	.
15	57684325	.	A	G	A	N	ADD	23	0.0555555	1.43372	0.00334459	0.922809	-2.016	0.0438005	.
18	33397291	.	G	A	G	N	ADD	23	0.0555555	1.43372	0.00334459	0.922809	-2.016	0.0438005	.
19	43965425	.	T	G	T	N	ADD	23	0.0555555	1.43372	0.00334459	0.922809	-2.016	0.0438005	.
19	43965473	.	C	G	C	N	ADD	23	0.0555555	1.43372	0.00334459	0.922809	-2.016	0.0438005	.
20	18530812	.	A	G	A	N	ADD	23	0.0555555	1.43372	0.00334459	0.922809	-2.016	0.0438005	.
1	961945	.	G	C	G	N	ADD	23	0.0555555	1.43372	0.00334458	0.922811	-2.01599	0.0438006	.
1	85071839	.	T	C	T	N	ADD	23	0.0555555	1.43372	0.00334458	0.922811	-2.01599	0.0438006	.
1	160681123	.	A	G	A	N	ADD	23	0.0555555	1.43372	0.00334458	0.922811	-2.01599	0.0438006	.
1	204146458	.	G	C	G	N	ADD	23	0.0555555	1.43372	0.00334458	0.92281	-2.01599	0.0438006	.
1	204460084	.	A	T	A	N	ADD	23	0.0555555	1.43372	0.00334458	0.922811	-2.01599	0.0438006	.
1	204460085	.	T	G	T	N	ADD	23	0.0555555	1.43372	0.00334458	0.922811	-2.01599	0.0438006	.
1	204460087	.	T	A	T	N	ADD	23	0.0555555	1.43372	0.00334458	0.922811	-2.01599	0.0438006	.
1	204460088	.	A	G	A	N	ADD	23	0.0555555	1.43372	0.00334458	0.922811	-2.01599	0.0438006	.
1	204464383	.	T	TC	T	N	ADD	23	0.0555555	1.43372	0.00334458	0.922811	-2.01599	0.0438006	.
3	53849531	.	T	TA	T	N	ADD	23	0.0555555	1.43372	0.00334458	0.92281	-2.01599	0.0438006	.
4	78534704	.	T	A	T	N	ADD	23	0.0555555	1.43372	0.00334458	0.92281	-2.01599	0.0438006	.
8	16120680	.	C	G	C	N	ADD	23	0.0555555	1.43372	0.00334458	0.922811	-2.01599	0.0438006	.
10	104077242	.	A	G	A	N	ADD	23	0.0555555	1.43372	0.00334458	0.922811	-2.01599	0.0438006	.
10	113151320	.	T	C	T	N	ADD	23	0.0555555	1.43372	0.00334458	0.922811	-2.01599	0.0438006	.
11	47714762	.	C	G	C	N	ADD	23	0.0555555	1.43372	0.00334458	0.922811	-2.01599	0.0438006	.
11	47816086	.	G	A	G	N	ADD	23	0.0555555	1.43372	0.00334458	0.922811	-2.01599	0.0438006	.
11	63914840	.	G	C	G	N	ADD	23	0.0555555	1.43372	0.00334458	0.92281	-2.01599	0.0438006	.
11	63914843	.	C	G	C	N	ADD	23	0.0555555	1.43372	0.00334458	0.92281	-2.01599	0.0438006	.
12	53039865	.	A	AT	A	N	ADD	23	0.0555555	1.43372	0.00334458	0.922811	-2.01599	0.0438006	.
13	33016713	.	T	C	T	N	ADD	23	0.0555555	1.43372	0.00334458	0.92281	-2.01599	0.0438006	.
14	73961583	.	A	G	A	N	ADD	23	0.0555555	1.43372	0.00334458	0.922811	-2.01599	0.0438006	.
15	62686817	.	A	C	A	N	ADD	23	0.0555555	1.43372	0.00334458	0.92281	-2.01599	0.0438006	.
19	43776685	.	G	A	G	N	ADD	23	0.0555555	1.43372	0.00334458	0.92281	-2.01599	0.0438006	.
19	48054746	.	A	C	A	N	ADD	23	0.0555555	1.43372	0.00334458	0.922811	-2.01599	0.0438006	.
19	55902217	.	A	G	A	N	ADD	23	0.0555555	1.43372	0.00334458	0.922811	-2.01599	0.0438006	.
6	152430423	.	C	T	C	Y	ADD	18	29.5707	1.6903	1.07665	812.171	2.00366	0.0451068	.
4	102801330	.	G	A	G	Y	ADD	18	29.5707	1.6903	1.07665	812.174	2.00366	0.045107	.
4	102869029	.	G	T	G	Y	ADD	18	29.5707	1.6903	1.07665	812.174	2.00366	0.045107	.
8	60387951	.	T	C	T	Y	ADD	18	29.5707	1.6903	1.07665	812.174	2.00366	0.045107	.
17	80138078	.	T	C	T	Y	ADD	18	29.5714	1.69032	1.07664	812.219	2.00365	0.0451074	.
1	1756753	.	A	G	A	N	ADD	21	0.0714286	1.31837	0.00539107	0.946388	-2.00176	0.0453105	.
2	27381412	.	A	G	A	N	ADD	21	14	1.31837	1.05665	185.492	2.00176	0.0453105	.
7	16566236	.	A	AT	A	N	ADD	21	14	1.31837	1.05665	185.492	2.00176	0.0453105	.
7	44110520	.	C	T	C	N	ADD	21	14	1.31837	1.05665	185.492	2.00176	0.0453105	.
10	122850511	.	G	A	G	N	ADD	21	14	1.31837	1.05665	185.492	2.00176	0.0453105	.
13	24843657	.	TATC	T	TATC	N	ADD	21	14	1.31837	1.05665	185.492	2.00176	0.0453105	.
15	41754370	.	A	G	A	N	ADD	21	0.0714286	1.31837	0.00539107	0.946388	-2.00176	0.0453105	.
15	71757824	.	C	G	C	N	ADD	21	0.0714286	1.31837	0.00539107	0.946388	-2.00176	0.0453105	.
15	75746921	.	T	C	T	N	ADD	21	0.0714286	1.31837	0.00539107	0.946388	-2.00176	0.0453105	.
16	8779636	.	C	T	C	N	ADD	21	14	1.31837	1.05665	185.492	2.00176	0.0453105	.
17	76019514	.	T	C	T	N	ADD	21	0.0714286	1.31837	0.00539107	0.946388	-2.00176	0.0453105	.
19	1031213	.	A	G	A	N	ADD	21	0.0714286	1.31837	0.00539107	0.946388	-2.00176	0.0453105	.
19	18265712	.	T	G	T	N	ADD	21	14	1.31837	1.05665	185.492	2.00176	0.0453105	.
19	48661695	.	A	G	A	N	ADD	21	0.0714286	1.31837	0.00539107	0.946388	-2.00176	0.0453105	.
2	29296756	.	C	T	C	N	ADD	21	0.0714286	1.31837	0.00539107	0.946388	-2.00176	0.0453106	.
1	954258	.	G	C	G	Y	ADD	22	0.0153848	2.08658	0.000257628	0.918738	-2.00058	0.0454374	.
12	80494791	.	C	T	C	Y	ADD	22	0.0153848	2.08658	0.000257628	0.918738	-2.00058	0.0454374	.
12	80496648	.	A	G	A	Y	ADD	22	0.0153848	2.08658	0.000257628	0.918738	-2.00058	0.0454374	.
11	5788247	.	A	G	A	Y	ADD	14	125.056	2.41959	1.0903	14343.8	1.99569	0.0459672	.
11	5788443	.	C	T	C	Y	ADD	14	125.056	2.41959	1.0903	14343.8	1.99569	0.0459672	.
11	5788516	.	C	T	C	Y	ADD	14	125.056	2.41959	1.0903	14343.8	1.99569	0.0459672	.
11	5788850	.	T	C	T	Y	ADD	14	125.056	2.41959	1.0903	14343.8	1.99569	0.0459672	.
11	5788873	.	AAT	A	AAT	Y	ADD	14	125.056	2.41959	1.0903	14343.8	1.99569	0.0459672	.
6	88612520	.	C	T	C	Y	ADD	14	125.012	2.41941	1.09029	14333.7	1.99569	0.0459673	.
2	11765510	.	GT	G	GT	Y	ADD	21	26.996	1.65327	1.05689	689.555	1.99343	0.0462141	.
18	53467838	.	G	T	G	Y	ADD	21	26.9966	1.65329	1.05689	689.585	1.99343	0.0462143	.
3	9937976	.	A	G	A	Y	ADD	21	26.9991	1.65335	1.05686	689.731	1.99342	0.046216	.
6	143284335	.	G	T	G	Y	ADD	21	27.0001	1.65337	1.05686	689.786	1.99341	0.0462166	.
1	1008307	.	G	C	G	Y	ADD	16	45.001	1.91203	1.06097	1908.72	1.99092	0.0464901	.
15	25707921	.	G	A	G	Y	ADD	16	45.0007	1.91203	1.06096	1908.7	1.99091	0.0464903	.
10	113580839	.	C	T	C	Y	ADD	16	44.9992	1.91202	1.06093	1908.63	1.9909	0.0464919	.
11	3120731	.	G	C	G	Y	ADD	16	44.9993	1.91202	1.06093	1908.64	1.9909	0.046492	.
8	27240919	.	C	T	C	Y	ADD	16	44.9966	1.91202	1.06088	1908.5	1.99087	0.0464947	.
10	7732631	.	C	T	C	Y	ADD	16	44.9966	1.91202	1.06088	1908.5	1.99087	0.0464947	.
1	89012147	.	T	C	T	Y	ADD	10	105.033	2.34231	1.06548	10353.9	1.98704	0.0469175	.
6	84186784	.	C	CAG	C	Y	ADD	10	105.033	2.34231	1.06548	10353.9	1.98704	0.0469175	.
17	18278480	.	A	G	A	Y	ADD	10	105.033	2.34231	1.06548	10353.9	1.98704	0.0469175	.
17	18305230	.	G	A	G	Y	ADD	10	105.033	2.34231	1.06548	10353.9	1.98704	0.0469175	.
17	18314850	.	A	C	A	Y	ADD	10	105.033	2.34231	1.06548	10353.9	1.98704	0.0469175	.
17	18328684	.	G	A	G	Y	ADD	10	105.033	2.34231	1.06548	10353.9	1.98704	0.0469175	.
8	3118259	.	G	A	G	Y	ADD	10	105.002	2.34217	1.06547	10348.1	1.98704	0.0469182	.
10	94313568	.	C	T	C	Y	ADD	10	105.002	2.34217	1.06547	10348.1	1.98704	0.0469182	.
10	126064705	.	G	A	G	Y	ADD	10	105.002	2.34217	1.06547	10348.1	1.98704	0.0469182	.
19	37884752	.	C	T	C	Y	ADD	10	105.002	2.34217	1.06547	10348.1	1.98704	0.0469182	.
12	53153307	.	C	T	C	Y	ADD	10	104.999	2.34216	1.06546	10347.4	1.98704	0.0469183	.
12	53158877	.	G	T	G	Y	ADD	10	104.999	2.34216	1.06546	10347.4	1.98704	0.0469183	.
12	53171673	.	T	C	T	Y	ADD	10	104.999	2.34216	1.06546	10347.4	1.98704	0.0469183	.
1	3722110	.	C	T	C	N	ADD	25	0.0784314	1.28147	0.00636361	0.966666	-1.98642	0.0469867	.
2	190469733	.	A	ATTTTTAT	A	N	ADD	25	0.0784314	1.28147	0.00636361	0.966666	-1.98642	0.0469867	.
2	219374812	.	G	A	G	N	ADD	25	0.0784314	1.28147	0.00636361	0.966666	-1.98642	0.0469867	.
2	219374839	.	C	G	C	N	ADD	25	0.0784314	1.28147	0.00636361	0.966666	-1.98642	0.0469867	.
6	75930833	.	A	G	A	N	ADD	25	0.0784314	1.28147	0.00636361	0.966666	-1.98642	0.0469867	.
6	106553581	.	A	T	A	N	ADD	25	0.0784314	1.28147	0.00636361	0.966666	-1.98642	0.0469867	.
7	64991321	.	T	C	T	N	ADD	25	0.0784314	1.28147	0.00636361	0.966666	-1.98642	0.0469867	.
7	64991585	.	T	C	T	N	ADD	25	0.0784314	1.28147	0.00636361	0.966666	-1.98642	0.0469867	.
7	64992758	.	G	A	G	N	ADD	25	0.0784314	1.28147	0.00636361	0.966666	-1.98642	0.0469867	.
12	52792338	.	G	A	G	N	ADD	25	0.0784314	1.28147	0.00636361	0.966665	-1.98642	0.0469867	.
12	53006394	.	C	T	C	N	ADD	25	0.0784314	1.28147	0.00636361	0.966666	-1.98642	0.0469867	.
12	53022467	.	C	T	C	N	ADD	25	0.0784314	1.28147	0.00636361	0.966666	-1.98642	0.0469867	.
12	53027723	.	G	A	G	N	ADD	25	0.0784314	1.28147	0.00636361	0.966666	-1.98642	0.0469867	.
12	53027962	.	CT	C	CT	N	ADD	25	0.0784314	1.28147	0.00636361	0.966666	-1.98642	0.0469867	.
12	53038304	.	T	C	T	N	ADD	25	0.0784314	1.28147	0.00636361	0.966666	-1.98642	0.0469867	.
12	53039702	.	C	T	C	N	ADD	25	0.0784314	1.28147	0.00636361	0.966666	-1.98642	0.0469867	.
15	100572137	.	T	C	T	N	ADD	25	0.0784314	1.28147	0.00636361	0.966666	-1.98642	0.0469867	.
16	81020077	.	CT	C	CT	N	ADD	25	0.0784314	1.28147	0.00636361	0.966666	-1.98642	0.0469867	.
16	88433131	.	C	G	C	N	ADD	25	0.0784314	1.28147	0.00636361	0.966666	-1.98642	0.0469867	.
17	7388788	.	G	A	G	N	ADD	25	0.0784314	1.28147	0.00636361	0.966666	-1.98642	0.0469867	.
1	46643156	.	T	C	T	N	ADD	25	0.0784314	1.28147	0.00636361	0.966666	-1.98642	0.0469868	.
1	46645094	.	G	GC	G	N	ADD	25	0.0784314	1.28147	0.00636361	0.966666	-1.98642	0.0469868	.
1	150110399	.	C	CA	C	N	ADD	25	0.0784314	1.28147	0.00636361	0.966666	-1.98642	0.0469868	.
3	66037917	.	A	G	A	N	ADD	25	0.0784314	1.28147	0.00636361	0.966666	-1.98642	0.0469868	.
2	3477866	.	T	C	T	Y	ADD	20	28.9945	1.69795	1.03997	808.371	1.98305	0.0473624	.
2	3479434	.	C	T	C	Y	ADD	20	28.9945	1.69795	1.03997	808.371	1.98305	0.0473624	.
10	1024521	.	C	T	C	Y	ADD	20	28.9988	1.69804	1.03994	808.635	1.98303	0.0473645	.
19	58388099	.	A	G	A	Y	ADD	20	28.9988	1.69804	1.03994	808.635	1.98303	0.0473645	.
20	47183140	.	G	T	G	Y	ADD	20	28.9988	1.69804	1.03994	808.635	1.98303	0.0473645	.
5	138444679	.	C	A	C	Y	ADD	20	29	1.69806	1.03993	808.708	1.98302	0.047365	.
7	99057608	.	T	TG	T	N	ADD	16	24	1.60725	1.0283	560.15	1.97733	0.0480048	.
22	23743920	.	A	G	A	N	ADD	16	24	1.60725	1.0283	560.15	1.97733	0.0480048	.
1	1022518	.	G	T	G	N	ADD	16	24	1.60725	1.0283	560.149	1.97733	0.0480049	.
1	6576401	.	C	T	C	N	ADD	16	24	1.60725	1.0283	560.149	1.97733	0.0480049	.
1	109923844	.	T	C	T	N	ADD	16	24	1.60725	1.0283	560.149	1.97733	0.0480049	.
1	115768346	.	T	C	T	N	ADD	16	24	1.60725	1.0283	560.149	1.97733	0.0480049	.
3	184575981	.	T	C	T	N	ADD	16	24	1.60725	1.0283	560.149	1.97733	0.0480049	.
3	184577220	.	C	A	C	N	ADD	16	24	1.60725	1.0283	560.149	1.97733	0.0480049	.
3	184578040	.	C	A	C	N	ADD	16	24	1.60725	1.0283	560.149	1.97733	0.0480049	.
3	184578133	.	C	T	C	N	ADD	16	24	1.60725	1.0283	560.149	1.97733	0.0480049	.
3	184578135	.	A	G	A	N	ADD	16	24	1.60725	1.0283	560.149	1.97733	0.0480049	.
4	7939591	.	T	C	T	N	ADD	16	24	1.60725	1.0283	560.149	1.97732	0.0480049	.
4	7939619	.	G	C	G	N	ADD	16	24	1.60725	1.0283	560.149	1.97732	0.0480049	.
9	88991288	.	C	G	C	N	ADD	16	24	1.60725	1.0283	560.149	1.97733	0.0480049	.
9	136723210	.	T	C	T	N	ADD	16	24	1.60725	1.0283	560.149	1.97733	0.0480049	.
10	16754920	.	C	A	C	N	ADD	16	24	1.60725	1.0283	560.149	1.97733	0.0480049	.
12	56598846	.	C	G	C	N	ADD	16	24	1.60725	1.0283	560.149	1.97733	0.0480049	.
15	41989521	.	G	A	G	N	ADD	16	24	1.60725	1.0283	560.149	1.97732	0.0480049	.
16	81701927	.	C	A	C	N	ADD	16	24	1.60725	1.0283	560.149	1.97733	0.0480049	.
18	45842315	.	T	C	T	N	ADD	16	24	1.60725	1.0283	560.149	1.97733	0.0480049	.
19	51340554	.	C	T	C	N	ADD	16	24	1.60725	1.0283	560.149	1.97733	0.0480049	.
20	56536315	.	G	A	G	N	ADD	16	24	1.60725	1.0283	560.149	1.97733	0.0480049	.
20	62216973	.	G	A	G	N	ADD	16	24	1.60725	1.0283	560.149	1.97733	0.0480049	.
20	62828701	.	A	G	A	N	ADD	16	24	1.60725	1.0283	560.149	1.97733	0.0480049	.
1	23948805	.	T	C	T	N	ADD	22	0.0588235	1.43486	0.00353343	0.979277	-1.97456	0.0483183	.
2	159951231	.	A	T	A	N	ADD	22	0.0588235	1.43486	0.00353343	0.979276	-1.97456	0.0483183	.
2	203246720	.	A	G	A	N	ADD	22	0.0588235	1.43486	0.00353343	0.979276	-1.97456	0.0483183	.
4	155929363	.	G	T	G	N	ADD	22	0.0588235	1.43486	0.00353343	0.979276	-1.97456	0.0483183	.
5	176629805	.	C	T	C	N	ADD	22	0.0588235	1.43486	0.00353343	0.979277	-1.97456	0.0483183	.
6	105129235	.	TA	T	TA	N	ADD	22	0.0588235	1.43486	0.00353343	0.979276	-1.97456	0.0483183	.
10	63223116	.	G	A	G	N	ADD	22	0.0588235	1.43486	0.00353343	0.979276	-1.97456	0.0483183	.
13	19350326	.	T	C	T	N	ADD	22	0.0588235	1.43486	0.00353343	0.979276	-1.97456	0.0483183	.
13	19751098	.	C	T	C	N	ADD	22	0.0588235	1.43486	0.00353343	0.979277	-1.97456	0.0483183	.
14	105458449	.	G	A	G	N	ADD	22	0.0588235	1.43486	0.00353343	0.979276	-1.97456	0.0483183	.
18	11644537	.	A	T	A	N	ADD	22	17	1.43486	1.02116	283.011	1.97456	0.0483183	.
18	11644565	.	G	A	G	N	ADD	22	17	1.43486	1.02116	283.011	1.97456	0.0483183	.
20	18530530	.	T	C	T	N	ADD	22	0.0588235	1.43486	0.00353343	0.979276	-1.97456	0.0483183	.
1	156880312	.	G	C	G	N	ADD	22	0.0588236	1.43486	0.00353343	0.979279	-1.97456	0.0483184	.
1	156880320	.	T	G	T	N	ADD	22	0.0588236	1.43486	0.00353343	0.979279	-1.97456	0.0483184	.
1	225082707	.	A	T	A	N	ADD	22	0.0588236	1.43486	0.00353343	0.979279	-1.97456	0.0483184	.
2	203202545	.	A	G	A	N	ADD	22	0.0588236	1.43486	0.00353343	0.979279	-1.97456	0.0483184	.
3	123722390	.	GC	G	GC	N	ADD	22	0.0588236	1.43486	0.00353343	0.979279	-1.97456	0.0483184	.
3	123722401	.	C	T	C	N	ADD	22	0.0588236	1.43486	0.00353343	0.979279	-1.97456	0.0483184	.
7	159042940	.	A	G	A	N	ADD	22	0.0588236	1.43486	0.00353343	0.979279	-1.97456	0.0483184	.
8	18071117	.	A	G	A	N	ADD	22	0.0588236	1.43486	0.00353343	0.979279	-1.97456	0.0483184	.
12	48940261	.	G	C	G	N	ADD	22	0.0588236	1.43486	0.00353343	0.979279	-1.97456	0.0483184	.
12	53329584	.	G	A	G	N	ADD	22	0.0588236	1.43486	0.00353343	0.979279	-1.97456	0.0483184	.
17	62395262	.	C	T	C	N	ADD	22	0.0588236	1.43486	0.00353343	0.979279	-1.97456	0.0483184	.
19	46312040	.	T	C	T	N	ADD	22	0.0588236	1.43486	0.00353343	0.979279	-1.97456	0.0483184	.
20	2493435	.	T	C	T	N	ADD	22	0.0588236	1.43486	0.00353343	0.979279	-1.97456	0.0483184	.
1	100467832	.	T	C	T	N	ADD	22	0.0588236	1.43486	0.00353343	0.979279	-1.97456	0.0483185	.
8	27010650	.	A	G	A	N	ADD	22	0.0588236	1.43486	0.00353343	0.979279	-1.97456	0.0483185	.
12	116755518	.	C	G	C	N	ADD	22	0.0588236	1.43486	0.00353343	0.979279	-1.97456	0.0483185	.
14	74003361	.	A	G	A	N	ADD	22	0.0588236	1.43486	0.00353343	0.979279	-1.97456	0.0483185	.
15	41851584	.	T	G	T	N	ADD	22	0.0588236	1.43486	0.00353343	0.979279	-1.97456	0.0483185	.
8	18574934	.	T	C	T	Y	ADD	21	0.0162164	2.08773	0.000270942	0.970589	-1.97426	0.0483518	.
10	116879631	.	C	T	C	Y	ADD	21	0.0162164	2.08773	0.000270942	0.970588	-1.97426	0.0483518	.
2	201693181	.	C	T	C	Y	ADD	21	0.016216	2.08774	0.000270928	0.970592	-1.97426	0.048352	.
20	35505188	.	A	C	A	Y	ADD	21	0.016216	2.08775	0.000270925	0.970592	-1.97426	0.0483521	.
17	2186554	.	G	A	G	Y	ADD	16	32.1991	1.76048	1.02168	1014.78	1.97215	0.0485925	.
17	2188471	.	C	T	C	Y	ADD	16	32.1991	1.76048	1.02168	1014.78	1.97215	0.0485925	.
8	37834193	.	G	A	G	Y	ADD	16	32.1991	1.76049	1.02168	1014.78	1.97215	0.0485929	.
2	128519146	.	T	C	T	Y	ADD	16	32.1991	1.76049	1.02167	1014.8	1.97214	0.0485936	.
1	13475969	.	G	A	G	Y	ADD	16	32.1996	1.76053	1.0216	1014.89	1.9721	0.0485977	.
14	63993653	.	T	G	T	Y	ADD	16	32.1996	1.76053	1.0216	1014.89	1.9721	0.0485977	.
14	63993654	.	T	C	T	Y	ADD	16	32.1996	1.76053	1.0216	1014.89	1.9721	0.0485977	.
16	765379	.	T	C	T	Y	ADD	16	32.2001	1.76055	1.02159	1014.94	1.97209	0.0485988	.
16	766294	.	T	G	T	Y	ADD	16	32.2001	1.76055	1.02159	1014.94	1.97209	0.0485988	.
10	16755034	.	A	G	A	Y	ADD	16	32.2	1.76055	1.02158	1014.94	1.97209	0.0485989	.
17	75592118	.	T	C	T	Y	ADD	16	32.1999	1.76055	1.02157	1014.94	1.97209	0.0485997	.
19	52269825	.	T	C	T	Y	ADD	16	32.1999	1.76055	1.02157	1014.94	1.97209	0.0485998	.
22	46356183	.	G	C	G	Y	ADD	16	32.2	1.76055	1.02157	1014.94	1.97209	0.0485998	.
